# Supplementary material for: Transcriptome Analysis of Gene Expression during Chinese Water Chestnut Storage Organ Formation
Source: PLoS One. 2016 Oct 7;11(10):e0164223. doi: 10.1371/journal.pone.0164223 (PMC5055346; doi:10.1371/journal.pone.0164223)
Supplement: S2 Table — (XLS) [file pone.0164223.s006.xls]

## Sheet: B1vsB2.DiffGeneExp
Table S2. Information on the genes expressed in the B1/B2, B2/B3, and B3/B4 libraries.
Gene ID	Function
B1/B2 stages
B4958.	Putative Zinc finger protein [Oryza sativa Indica Group]
B512.	Glycine-rich Cell wall protein [Oryza grandiglumis]
B8571.	Cytochrome P450 monooxygenase CYP706A12 [Medicago truncatula]
B4367.	Cation/Calcium exchanger 3-like [Vitis vinifera]
B9242.	Malic enzyme [Ricinus communis]
B1629.	Pathogenesis-related protein 10a [Sorghum bicolor]
B9067.	Carotenoid cleavage dioxygenase 4, Chloroplastic-like [Brachypodium distachyon]
B5444.	Peroxidase 72 precursor [Zea mays]
B16992.	Protein VAC14 homolog [Brachypodium distachyon]
B3517.	Granule-bound starch synthase [Oryza sativa Japonica Group]
B12648.	Cold-regulated gibberellin-regulated protein 1 LTCOR12 [Allium sativum]
B5325.	Auxin efflux carrier component 4-like [Brachypodium distachyon]
B4260.	Plant synaptotagmin [Sorghum bicolor]
B9579.	Bzip Transcription factor ABI5 [Zea mays]
B3968.	Nodule protein Dg93-like protein [Potamogeton distinctus]
B15737.	Gibberellin 20 oxidase [Dasypyrum villosum]
B1046.	Jacalin-like lectin domain containing protein, Expressed [Oryza sativa Japonica Group]
B9809.	Exportin-T-like [Brachypodium distachyon]
B4439.	ATP phosphoribosyltransferase-like [Brachypodium distachyon]
B13033.	Helicase, Putative [Ricinus communis]
B13558.	Predicted: ribonuclease 3-like protein 2-like [Brachypodium distachyon]
B114.	Potassium transporter 8-like [Vitis vinifera]
B2997.	FUL-like protein [Nandina domestica]
B7629.	Predicted: probable indole-3-acetic Acid-amido synthetase GH3.5-like [Brachypodium distachyon]
B4072.	Cellular retinaldehyde-Binding/triple function, C-terminal [Zea mays]
B8539.	Predicted: lysosomal Pro-X carboxypeptidase-like [Brachypodium distachyon]
B2024.	Chloroplast photosystem I reaction center subunit V-2 [Musa AB Group]
B8928.	Phosphoprotein phosphatase, Putative [Ricinus communis]
B8947.	DNA-Binding protein [Zea mays]
B10787.	Oligopeptide transporter OPT family [Populus trichocarpa]
B8598.	Sterol methyltransferase1 [Zea mays]
B5876.	9-cis-epoxycarotenoid dioxygenase [Gladiolus hybrid cultivar]
B8129.	Putative retroelement Polyprotein [Malus x domestica]
B2362.	Hypothetical protein OsJ_24802 [Oryza sativa Japonica Group]
B409.	Histone H3 [Medicago truncatula]
B4110.	Predicted: inactive rhomboid protein 1 [Vitis vinifera]
B12136.	Aldose reductase-related protein [Bromus inermis]
B18992.	Ca2+ antiporter/Cation exchanger [Populus trichocarpa]
B567.	Probable E3 Ubiquitin-protein ligase ARI2-like [Brachypodium distachyon]
B18180.	Narrow Leaf 1 [Oryza sativa Japonica Group]
B8181.	Aquaporin, MIP family, NIP subfamily [Populus trichocarpa]
B9984.	Peroxisome biogenesis factor, Putative [Ricinus communis]
B3138.	50S Ribosomal protein L13, Putative [Ricinus communis]
B13085.	Protein transporter, Putative [Ricinus communis]
B16451.	Predicted protein [Populus trichocarpa]
B5177.	Senescence-associated protein DIN1-like [Glycine max]
B3930.	Predicted: lycopene Beta Cyclase, Chloroplastic [Vitis vinifera]
B2458.	Aquaporin, MIP family, NIP subfamily [Populus trichocarpa]
B14477.	Predicted: BTB/POZ and MATH domain-containing protein 2-like [Vitis vinifera]
B21713.	CBS and transporter associated domain-containing protein [Arabidopsis thaliana]
B18640.	Predicted: golgin candidate 2-like [Glycine max]
B6008.	Protein translocase secy subunit, Putative [Ricinus communis]
B17088.	Extensin-like protein precursor [Zea mays]
B4185.	Predicted: Ubiquitin-conjugating enzyme E2 5 [Vitis vinifera]
B9361.	Chitinase A [Ananas comosus]
B16734.	Trehalose-6-phosphate synthase, Putative [Ricinus communis]
B9119.	Cytokinin riboside 5'-monophosphate phosphoriboHydrolase [Petunia x hybrida]
B14268.	Predicted: methyltransferase-like protein 13 [Vitis vinifera]
B628.	Predicted: wall-associated receptor kinase 2-like [Brachypodium distachyon]
B16203.	Zinc finger protein, Putative [Ricinus communis]
B5348.	ATP synthase subunit Beta, Mitochondrial; Flags: Precursor
B12660.	Predicted: vacuolar fusion protein CCZ1 homolog [Brachypodium distachyon]
B11997.	Type II peroxiredoxin F [Vitis vinifera]
B7116.	GATA Transcription factor, Putative [Ricinus communis]
B1675.	Aspartic proteinase nepenthesin-1 precursor [Oryza coarctata]
B3630.	Ribosomal protein S14, partial [Cyperus alternifolius]
B9131.	POT family protein, Expressed [Oryza sativa Japonica Group]
B16279.	Predicted: Cytochrome P450 77A3-like [Brachypodium distachyon]
B8234.	LOB domain-containing protein 6 [Zea mays]
B15763.	Predicted: methyltransferase-like protein 13-like [Brachypodium distachyon]
B11214.	DNA-directed RNA Polymerase II, Putative [Ricinus communis]
B10485.	SET domain protein [Populus trichocarpa]
B3482.	Leucine-rich repeat, plant specific [Zea mays]
B2897.	Glycine-rich protein [Arabidopsis thaliana]
B16137.	Homogentisate geranylgeranyl transferase [Zea mays]
B8679.	Predicted: 3-methyl-2-oxobutanoate hydroxymethyltransferase-like [Brachypodium distachyon]
B11959.	Conserved Hypothetical protein [Ricinus communis]
B193.	Putrescine hydroxyCinnamoyl transferase [Nicotiana attenuata]
B4630.	Putative dehydrin [Helianthus annuus]
B12369.	Putative glucose transport protein STP1 [Oryza sativa Japonica Group]
B8421.	Pathogenesis-related protein 10c [Sorghum bicolor]
B818.	NAC domain protein, IPR003441 [Populus trichocarpa]
B736.Contig8.	Heat shock cognate 70 kDa protein
B7550.	Formin-like protein 8-like [Brachypodium distachyon]
B3855.	Protein vip1-like isoform 1 [Brachypodium distachyon]
B1402.	PhosphatidylSerine synthase 2-like [Glycine max]
B13894.	Predicted: Ubiquitin-like-specific protease ESD4-like [Brachypodium distachyon]
B344.	B3 domain-containing protein Os07g0563300
B1858.	MND1-interActing protein 1-like [Brachypodium distachyon]
B8501.	Myb Transcription factor Myb17 [Saccharum hybrid cultivar Co 740]
B4162.	Triosphosphate isomerase-like protein [Solanum tuberosum]
B166.	WRKY protein [Cucumis sativus]
B13196.	EIL Transcription factor [Zea mays]
B8870.	Predicted: probable carboxylesterase 2-like [Brachypodium distachyon]
B5369.	Predicted: CCA-adding enzyme [Vitis vinifera]
B8590.	Predicted: Transcription factor ATR2-like [Glycine max]
B7131.	TRANSPORT INHIBITOR RESPONSE 1 protein, Putative [Ricinus communis]
B1054.	Mavicyanin-like [Brachypodium distachyon]
B11038.	Predicted: probable LRR receptor-like Serine/Threonine-protein kinase At3g47570-like [Brachypodium distachyon]
B16865.	VIP2 protein [Avena fatua]
B11495.	Alpha/Beta-Hydrolase domain-containing protein [Arabidopsis thaliana]
B13875.	Endo-1,4-Beta-Glucanase, Putative [Ricinus communis]
B6586.	Hypothetical protein SORBIDRAFT_06g012040 [Sorghum bicolor]
B8880.	Predicted: Homeobox protein BEL1 homolog [Vitis vinifera]
B4419.	Predicted: protein CHUP1, Chloroplastic-like [Brachypodium distachyon]
B8126.	Ribosomal protein S4 [Picea abies]
B8352.	Tyrosine-specific transport protein-like [Brachypodium distachyon]
B18357.	PAC [Zea mays]
B8851.	Histone Acetyltransferase gcn5, Putative [Ricinus communis]
B3153.	Predicted: probable peptide/nitrate transporter At1g22540-like isoform 2 [Brachypodium distachyon]
B357.	Hypothetical protein SORBIDRAFT_03g007440 [Sorghum bicolor]
B177.	U-box domain-containing protein [Medicago truncatula]
B10203.	Anther-specific proline-rich protein APG precursor [Zea mays]
B7751.	Protein-s isoprenylCysteine O-methyltransferase, Putative [Ricinus communis]
B2121.	PHD finger family protein [Arabidopsis lyrata subsp. lyrata]
B6839.	Predicted: pseudouridine-5'-phosphate glycosidase-like [Glycine max]
B6269.	plastidic Aspartate Aminotransferase [Panicum miliaceum]
B11713.	Predicted: dedicator of cytokinesis protein 11 [Vitis vinifera]
B6053.	RNA Polymerase Beta subunit (Chloroplast) [Asphodeline damascena]
B18486.	Maturase K [Cyperus alternifolius]
B805.	4-coumarate-CoA ligase [Cinnamomum osmophloeum]
B9212.	Pathogenesis-related genes Transcriptional activator PTI6 [Solanum lycopersicum]
B15203.	Superkiller viralicidic activity 2-like 2, Putative, Expressed [Oryza sativa Japonica Group]
B908.	Hypersensitive-induced response protein [Oryza sativa]
B6384.	Periplasmic Beta-glucosidase precursor, Putative [Ricinus communis]
B13846.	Predicted: transforming growth factor-Beta receptor-associated protein 1 homolog [Vitis vinifera]
B9322.	SAD1f [Volvox carteri f. nagariensis]
B14098.	RecName: Full=Citrate synthase, glyoxysomal; AltName: Full=GCS; Flags: Precursor
B10801.	DNA-Binding protein smubp-2, Putative [Ricinus communis]
B4277.	Nicotianamine Aminotransferase A-like [Brachypodium distachyon]
B19449.	Sugar transporter protein [Ananas comosus]
B3019.	U-box domain-containing protein 33-like [Brachypodium distachyon]
B4672.	Peroxidase 1-like [Brachypodium distachyon]
B9289.	NBS-Type resistance protein RGC5 [Musa acuminata subsp. malaccensis]
B628.	Phosphatidylinositolglycan Class O, Putative, Expressed [Oryza sativa Japonica Group]
B4394.	Cinnamyl alcohol dehydrogenase [Zea mays]
B8820.	NAC domain-containing protein 43-like [Vitis vinifera]
B1046.	TriAcylglycerol lipase SDP1-like [Brachypodium distachyon]
B6529.	6-phosphogluconate dehydrogenase, decarboxylating-like [Glycine max]
B9050.	Chlorophyll a-b Binding protein, Chloroplastic [Vitis vinifera]
B4231.	E3 Ubiquitin-protein ligase RING1-like [Glycine max]
B17857.	Somatic embryogenesis receptor-like kinase [Ananas comosus]
B4287.	Zinc finger CCCH domain-containing protein 9-like [Brachypodium distachyon]
B3979.	Actin-regulating kinase 1-like isoform 2 [Brachypodium distachyon]
B9031.	Trihelix Transcription factor Gt-2-like [Glycine max]
B128.	Vacuolar protein sorting-associated protein 16 homolog [Vitis vinifera]
B12471.	F-box containing protein, Putative [Ricinus communis]
B9228.	Bifunctional nitrilase/nitrile hydratase NIT4-like [Brachypodium distachyon]
B5605.	Nuclear export mediator factor Nemf-like [Brachypodium distachyon]
B7581.	BI1-like protein-like [Brachypodium distachyon]
B6574.	Dead-box ATP-dependent RNA Helicase 37-like [Glycine max]
B118.	Serine/Threonine-protein kinase CBK1-like [Brachypodium distachyon]
B13135.	WD repeat domain phosphoinositide-interActing protein 3-like [Glycine max]
B5681.	Glycosyltransferase QUASIMODO1, Putative, Expressed [Oryza sativa Japonica Group]
B1526.	Probable galacturonosyltransferase 7-like [Brachypodium distachyon]
B1542.	Probable LRR receptor-like Serine/Threonine-protein kinase At1g67720-like [Brachypodium distachyon]
B16309.	Flavonoid glucosyltransferase [Crocus sativus]
B1462.	Predicted: probable S-Acyltransferase At3g56930-like [Brachypodium distachyon]
B8911.	N-Acetyltransferase, Putative [Medicago truncatula]
B7998.	RNA Polymerase Beta' subunit, partial [Cyperus alternifolius]
B14802.	Late embryogenesis abundant protein-like [Arabidopsis thaliana]
B6175.	Predicted: probable glucuronosyltransferase Os06g0687900-like [Brachypodium distachyon]
B5247.	CBL-interActing protein kinase 11 [Vitis vinifera]
B6026.	Predicted: Anthranilate phosphoribosyltransferase-like [Brachypodium distachyon]
B5193.	Arginine N-methyltransferase 3
B18022.	Serine protease [Oryza sativa Japonica Group]
B1301.	Alcohol dehydrogenase [Elaeis guineensis]
B6728.	Oxidoreductase [Zea mays]
B2726.	NAC domain protein, IPR003441 [Populus trichocarpa]
B13045.	Probable inositol oxygenase-like [Brachypodium distachyon]
B15130.	Predicted: probable Serine/Threonine-protein kinase Cx32, Chloroplastic-like [Brachypodium distachyon]
B5275.	Predicted: Alpha,Alpha-Trehalose-phosphate synthase [UDP-forming] 1-like [Brachypodium distachyon]
B151.	Putative disease resistance protein RGA3-like [Vitis vinifera]
B15116.	Anther-specific proline-rich protein APG precursor [Zea mays]
B5662.	DNA-Binding WRKY domain-containing protein [Musa acuminata]
B5580.	Predicted: Ubiquitin carboxyl-terminal Hydrolase 5-like [Brachypodium distachyon]
B17352.	Endoribonuclease Dicer homolog 2a-like [Brachypodium distachyon]
B6932.	Predicted: Zinc finger CCCH domain-containing protein 53-like [Brachypodium distachyon]
B9220.	3-hydroxyAcyl-CoA dehydratase 2 [Vitis vinifera]
B3147.	Predicted: indole-3-acetic Acid-induced protein ARG2 isoform 1 [Vitis vinifera]
B3661.	Predicted: nudix Hydrolase 2-like [Brachypodium distachyon]
B19928.	Predicted: probable Leucine-rich repeat receptor-like protein kinase At1g68400-like [Brachypodium distachyon]
B3971.	Zinc transporter 2-like isoform 1 [Brachypodium distachyon]
B14264.	Predicted: Helicase ARIP4-like [Brachypodium distachyon]
B18097.	TRL11 [Cleome spinosa]
B8528.	Probable Xaa-Pro Aminopeptidase P-like [Brachypodium distachyon]
B687.	Predicted protein [Hordeum vulgare subsp. vulgare]
B4509.	Predicted protein [Populus trichocarpa]
B5724.	Hypothetical protein OsI_16242 [Oryza sativa Indica Group]
B10681.	Predicted protein [Hordeum vulgare subsp. vulgare]
B1211.	Hypothetical protein OsJ_22152 [Oryza sativa Japonica Group]
B4691.	Predicted: tRNA (guanosine(18)-2'-O)-methyltransferase-like [Brachypodium distachyon]
B9860.	UDP-glucosyltransferase, Putative [Ricinus communis]
B15373.	Predicted: elongation factor G, Chloroplastic-like [Vitis vinifera]
B3140.	Os04g0367400 [Oryza sativa Japonica Group]
B7914.	Hypothetical protein ARALYDRAFT_479026 [Arabidopsis lyrata subsp. lyrata]
B8819.	Predicted: callose synthase 11-like [Brachypodium distachyon]
B2450.	Os05g0128400 [Oryza sativa Japonica Group]
B8844.	Hypothetical protein OsI_15280 [Oryza sativa Indica Group]
B5351.	NBS-LRR Type disease resistance protein O2 [Avena sativa]
B1317.	Predicted: uncharacterized protein LOC100837767 [Brachypodium distachyon]
B6717.	Hypothetical protein OsJ_03172 [Oryza sativa Japonica Group]
B8347.	Hypothetical protein OsJ_12977 [Oryza sativa Japonica Group]
B3450.	Os11g0103100 [Oryza sativa Japonica Group]
B2547.	Os01g0712700 [Oryza sativa Japonica Group]
B4349.	Cytochrome P450 CYP86A35 [Zea mays]
B2246.	Hypothetical protein OsI_27781 [Oryza sativa Indica Group]
B188.	Os03g0756200 [Oryza sativa Japonica Group]
B1337.	9-cis-epoxycarotenoid dioxygenase [Gladiolus hybrid cultivar]
B734.	Hypothetical protein SORBIDRAFT_03g000570 [Sorghum bicolor]
B2387.	Predicted: Leucine-rich repeat protein lrrA-like [Glycine max]
B2865.	HaloAcid dehalogenase-like Hydrolase [Arabidopsis thaliana]
B8026.	Hypothetical protein SORBIDRAFT_01g004790 [Sorghum bicolor]
B9202.	Predicted protein [Hordeum vulgare subsp. vulgare]
B13376.	Os05g0144300 [Oryza sativa Japonica Group]
B18036.	Predicted protein [Populus trichocarpa]
B15954.	Hypothetical protein OsI_36870 [Oryza sativa Indica Group]
B4617.	DNA-Binding WRKY [Zea mays]
B2528.	Predicted protein [Hordeum vulgare subsp. vulgare]
B6675.	Predicted: uncharacterized aarF domain-containing protein kinase At5g05200, Chloroplastic [Vitis vinifera]
B3925.	Predicted protein [Hordeum vulgare subsp. vulgare]
B10056.	Putative BRUSHY1 [Oryza sativa Japonica Group]
B9356.	Os07g0275300 [Oryza sativa Japonica Group]
B18173.	Predicted protein [Populus trichocarpa]
B18021.	Tubulin-tyrosine ligase [Arabidopsis thaliana]
B9296.	Histone deAcetylase 1 [Brassica rapa subsp. pekinensis]
B20065.	Hypothetical protein SORBIDRAFT_05g025520 [Sorghum bicolor]
B14871.	Hypothetical protein SORBIDRAFT_03g030110 [Sorghum bicolor]
B5364.	Os09g0473400 [Oryza sativa Japonica Group]
B327.	Hypothetical protein OsJ_18321 [Oryza sativa Japonica Group]
B5656.	Hypothetical protein OsI_04495 [Oryza sativa Indica Group]
B11323.	Predicted: ABC transporter C family member 8-like [Brachypodium distachyon]
B18245.	Os03g0401200 [Oryza sativa Japonica Group]
B5207.	3-methylcrotonyl CoA carboxylase biotin-containing subunit [Oryza sativa Japonica Group]
B9228.	Predicted: bifunctional nitrilase/nitrile hydratase NIT4-like [Brachypodium distachyon]
B15473.	Vacuolar invertase [Musa acuminata AAA Group]
B11088.	Predicted: BTB/POZ domain-containing protein At1g04390-like [Brachypodium distachyon]
B1277.	Predicted: Ankyrin-2-like [Brachypodium distachyon]
B320.	Hypothetical protein SORBIDRAFT_03g002210 [Sorghum bicolor]
B5255.	Predicted protein [Micromonas sp. RCC299]
B21663.	Predicted: ATP-dependent DNA Helicase Q-like 2-like [Brachypodium distachyon]
B8616.	Hypothetical protein [Oryza sativa Japonica Group]
B4282.	OSIGBa0135C13.6 [Oryza sativa Indica Group]
B111.	Hypothetical_protein [Oryza glaberrima]
B961.	gi|125559044|gb|EAZ04580.1|/2.30355e-169/Hypothetical protein OsI_26730 [Oryza sativa Indica Group]
B10382.	Plant Cell wall protein SlTFR88 [Solanum lycopersicum]
B14120.	Hypothetical protein OsI_04911 [Oryza sativa Indica Group]
B16226.	Predicted: UDP-glycosyltransferase 73C3-like [Vitis vinifera]
B8246.	Hypothetical protein OsJ_10317 [Oryza sativa Japonica Group]
B2147.	Hypothetical protein OsJ_30447 [Oryza sativa Japonica Group]
B13477.	gi|224085364|ref|XP_002307554.1|/7.82263e-20/Predicted protein [Populus trichocarpa]
B2934.	Hypothetical protein OsJ_04506 [Oryza sativa Japonica Group]
B12807.	Predicted protein [Populus trichocarpa]
B1100.	Predicted protein [Physcomitrella patens subsp. patens]
B13496.	Kinetochore protein zw10 homolog [Vitis vinifera]
B3389.	SORBIDRAFT_03g003960 [Sorghum bicolor]
B2293.	SORBIDRAFT_10g009360 [Sorghum bicolor]
B4353.	SORBIDRAFT_08g023090 [Sorghum bicolor]
B6486.	HydroxyCinnamoyl-Coenzyme A shikimate/quinate hydroxyCinnamoyltransferase [Vitis vinifera]
B5092.	Hypothetical protein SORBIDRAFT_03g001440 [Sorghum bicolor]
B17539.	Hypothetical protein OsJ_10175 [Oryza sativa Japonica Group]
B11016.	Predicted protein [Hordeum vulgare subsp. vulgare]
B6037.	Predicted protein [Hordeum vulgare subsp. vulgare]
B12276.	Hypothetical protein OsJ_09773 [Oryza sativa Japonica Group]
B13736.	Predicted: Low QUALITY PROTEIN: Dead-box ATP-dependent RNA Helicase 46-like [Glycine max]
B5831.	Hypothetical protein OsI_35191 [Oryza sativa Indica Group]
B10634.	Rhicadhesin receptor [Medicago truncatula]
B2819.	Os10g0561300 [Oryza sativa Japonica Group]
B17250.	Predicted: exocyst complex component 7-like [Brachypodium distachyon]
B18480.	Os11g0498400 [Oryza sativa Japonica Group]
B14936.	Hypothetical protein SORBIDRAFT_10g026900 [Sorghum bicolor]
B16805.	Os06g0219700 [Oryza sativa Japonica Group]
B4694.	Hypothetical protein SORBIDRAFT_03g026080 [Sorghum bicolor]
B5161.	Predicted: COBW domain-containing protein 1-like [Brachypodium distachyon]
B1972.	Predicted: F-box protein At2g32560-like [Vitis vinifera]
B6921.	Stilbene synthase [Vitis amurensis]
B1319.	Hypothetical protein SORBIDRAFT_04g009630 [Sorghum bicolor]
B902.	Putative ribokinase [Triticum durum]
B11687.	Hypothetical protein SORBIDRAFT_01g034490 [Sorghum bicolor]
B4321.	Hypothetical protein OsJ_00588 [Oryza sativa Japonica Group]
B10178.	Predicted: Low QUALITY PROTEIN: DNA cross-link repair protein SNM1-like [Brachypodium distachyon]
B4531.	Hypothetical protein OsJ_30349 [Oryza sativa Japonica Group]
B6040.	Putative Transcription factor [Oryza sativa Japonica Group]
B19197.	Predicted protein [Physcomitrella patens subsp. patens]
B10596.	Predicted: Cysteine-rich receptor-like protein kinase 10-like [Vitis vinifera]
B7855.	Hypothetical protein SORBIDRAFT_06g025933 [Sorghum bicolor]
B6923.	Hypothetical protein SORBIDRAFT_03g006120 [Sorghum bicolor]
B5527.	Predicted protein [Populus trichocarpa]
B3164.	Putative Cdc2-related protein kinase CRK2 [Beta vulgaris]
B6072.	Conserved Hypothetical protein [Ricinus communis]
B13668.	Hypothetical protein SORBIDRAFT_01g048590 [Sorghum bicolor]
B20287.	NADH-plastoquinone oxidoreductase subunit 1, partial [Cyperus alternifolius]
B5963.	Predicted: Ubiquitin-like-specific protease ESD4-like isoform 1 [Brachypodium distachyon]
B1301.	Os05g0363600 [Oryza sativa Japonica Group]
B7202.	Truncated hemoglobin Hb2b [Triticum aestivum]
B5903.	Predicted: receptor-like cytosolic Serine/Threonine-protein kinase RBK1-like [Brachypodium distachyon]
B16574.	Hepatocyte growth factor-regulated tyrosine kinase substrate [Medicago truncatula]
B14104.	Hypothetical protein SORBIDRAFT_10g025400 [Sorghum bicolor]
B12329.	Hypothetical protein SORBIDRAFT_06g000410 [Sorghum bicolor]
B15990.	Predicted: uncharacterized protein LOC100840058 [Brachypodium distachyon]
B197.	Predicted: craniofacial development protein 2-like [Brachypodium distachyon]
B891.	Predicted: Polyadenylate-Binding protein 2-like [Vitis vinifera]
B4127.	Hypothetical protein ARALYDRAFT_476596 [Arabidopsis lyrata subsp. lyrata]
B1328.	Hypothetical protein [Oryza sativa Japonica Group]
B6577.	Hypothetical protein RCOM_1046780 [Ricinus communis]
B5189.	Os04g0551800 [Oryza sativa Japonica Group]
B9415.	Predicted protein [Hordeum vulgare subsp. vulgare]
B9087.	NADP-isocitrate dehydrogenase [Elaeis guineensis]
B6711.	Predicted: Putative PAP-specific phosphatase, Mitochondrial-like isoform 1 [Brachypodium distachyon]
B3951.	LvsC-like [Oryza sativa Japonica Group]
B6366.	Hypothetical protein OsI_23761 [Oryza sativa Indica Group]
B1257.	Predicted: Cytochrome P450 734A1-like [Brachypodium distachyon]
B8915.	Cellulose synthase-like protein CslG, partial [Elaeis guineensis]
B948.	Hypothetical protein OsJ_17877 [Oryza sativa Japonica Group]
B16766.	Hypothetical protein OsI_24152 [Oryza sativa Indica Group]
B1307.	Predicted protein [Hordeum vulgare subsp. vulgare]
B5663.	Os06g0130600 [Oryza sativa Japonica Group]
B13043.	Predicted: clavaminate synthase-like protein At3g21360-like [Brachypodium distachyon]
B1300.	Os09g0570900 [Oryza sativa Japonica Group]
B15953.	Hypothetical protein OsI_32156 [Oryza sativa Indica Group]
B535.	Os03g0848300 [Oryza sativa Japonica Group]
B8379.	Os04g0446100 [Oryza sativa Japonica Group]
B5994.	Glycosyl transferase family 8 protein, Expressed [Oryza sativa Japonica Group]
B1827.	Predicted protein [Hordeum vulgare subsp. vulgare]
B5449.	Predicted: uncharacterized protein LOC100838103 [Brachypodium distachyon]
B3784.	Hypothetical protein OsI_09413 [Oryza sativa Indica Group]
B2649.	Secondary Cell wall-related glycosyltransferase family 14 [Populus tremula x Populus tremuloides]
B12350.	MIXTA-like Transcription factor [Lotus japonicus]
B8350.	Hypothetical protein SORBIDRAFT_06g018340 [Sorghum bicolor]
B3907.	Predicted protein [Populus trichocarpa]
B6730.	Predicted: MATH domain-containing protein At5g43560-like [Glycine max]
B5990.	RepliCation factor A protein [Medicago truncatula]
B15129.	Predicted: niemann-Pick C1 protein [Brachypodium distachyon]
B7736.	Hypothetical protein OsI_05497 [Oryza sativa Indica Group]
B11398.	Hypothetical protein OsI_34788 [Oryza sativa Indica Group]
B6232.	Hypothetical protein OsI_13971 [Oryza sativa Indica Group]
B884.	Predicted: Putative receptor-like protein kinase At1g72540-like isoform 2 [Glycine max]
B2847.	Predicted protein [Populus trichocarpa]
B4269.	Hypothetical protein OsJ_22354 [Oryza sativa Japonica Group]
B8790.	Zinc finger protein-like protein [Vitis vinifera]
B7198.	Predicted: uncharacterized protein LOC100248862 [Vitis vinifera]
B6161.	Predicted: uncharacterized protein LOC100844619 [Brachypodium distachyon]
B19335.	Os03g0260600 [Oryza sativa Japonica Group]
B283.	40S Ribosomal protein S4 [Elaeis guineensis]
B529.	Os01g0206700 [Oryza sativa Japonica Group]
B4069.	Knolle [Capsicum annuum]
B12135.	Predicted protein [Hordeum vulgare subsp. vulgare]
B6567.	Hypothetical protein SORBIDRAFT_07g006910 [Sorghum bicolor]
B8510.	Predicted protein [Hordeum vulgare subsp. vulgare]
B12538.	Predicted: peptide methionine sulfoxide reductase B1, Chloroplastic-like isoform 1 [Vitis vinifera]
B3563.	Serine-Threonine protein kinase [Cucumis melo subsp. melo]
B11838.	Predicted: uncharacterized protein LOC100268019 [Vitis vinifera]
B12782.	Hypothetical protein OsJ_31239 [Oryza sativa Japonica Group]
B5306.	Hypothetical protein OsI_18057 [Oryza sativa Indica Group]
B4422.	Hypothetical protein OsI_19540 [Oryza sativa Indica Group]
B549.	Copine-1 [Oryza alta]
B7262.	Predicted protein [Hordeum vulgare subsp. vulgare]
B16343.	Predicted: probable protein phosphatase 2C 12-like [Brachypodium distachyon]
B16223.	Heat shock Transcription factor [Cenchrus americanus]
B10267.	Hypothetical protein SORBIDRAFT_10g002760 [Sorghum bicolor]
B5376.	Hypothetical protein OsI_35443 [Oryza sativa Indica Group]
B3020.	Hypothetical protein OsI_19263 [Oryza sativa Indica Group]
B3683.	Hypothetical protein SORBIDRAFT_01g048160 [Sorghum bicolor]
B1881.	Hypothetical protein OsI_03722 [Oryza sativa Indica Group]
B7158.	Predicted: Low QUALITY PROTEIN: 7-ethoxycoumarin O-deethylase-like [Vitis vinifera]
B9171.	Hypothetical protein SORBIDRAFT_10g002100 [Sorghum bicolor]
B2370.	Hypothetical protein VOLCADRAFT_95759 [Volvox carteri f. nagariensis]
B9401.	Hypothetical protein ARALYDRAFT_354257 [Arabidopsis lyrata subsp. lyrata]
B2358.	Predicted: uncharacterized protein LOC100838468 [Brachypodium distachyon]
B11125.	Predicted: endoribonuclease Dicer homolog 4-like [Brachypodium distachyon]
B8487.	Chalcone synthase [Paeonia lactiflora]
B994.	Os01g0591300 [Oryza sativa Japonica Group]
B5966.	Hypothetical protein SORBIDRAFT_04g033180 [Sorghum bicolor]
B9217.	Stress responsive protein [Zea mays]
B2095.	Myb-related protein [Oryza sativa Japonica Group]
B16861.	Hypothetical protein OsI_18338 [Oryza sativa Indica Group]
B6615.	Predicted: uncharacterized protein LOC100822308 [Brachypodium distachyon]
B7519.	Hypothetical protein OsI_26522 [Oryza sativa Indica Group]
B5152.	Predicted: dof Zinc finger protein DOF5.4-like [Vitis vinifera]
B4424.	Keratin associated protein [Oryza sativa Indica Group]
B2265.	Predicted: uncharacterized protein LOC100821417 [Brachypodium distachyon]
B10473.	Kinase, Putative [Ricinus communis]
B8103.	Transcription factor CBF/NF-YB/HAP3 [Triticum aestivum]
B5452.	Predicted: Cytochrome c oxidase copper Chaperone-like [Brachypodium distachyon]
B4052.	Predicted protein [Populus trichocarpa]
B508.	NAC domain protein, IPR003441 [Populus trichocarpa]
B9059.	Predicted: 3'-N-debenzoyl-2'-deoxytaxol N-benzoyltransferase-like [Brachypodium distachyon]
B8653.	Predicted protein [Hordeum vulgare subsp. vulgare]
B5905.	Hypothetical protein OsI_01154 [Oryza sativa Indica Group]
B13127.	Hypothetical protein SORBIDRAFT_07g023975 [Sorghum bicolor]
B15709.	Transcription regulator, Putative [Ricinus communis]
B9432.	Predicted: uncharacterized protein LOC100249222 [Vitis vinifera]
B2091.	Predicted: Putative disease resistance protein At1g50180-like [Brachypodium distachyon]
B5123.	Putative Polyprotein [Oryza sativa Japonica Group]
B6278.	Hypothetical protein SELMODRAFT_88553 [Selaginella moellendorffii]
B5649.	Hypothetical protein ARALYDRAFT_323872 [Arabidopsis lyrata subsp. lyrata]
B1349.	O-linked n-Acetylglucosamine transferase, oGt, Putative [Ricinus communis]
B4861.	Hypothetical protein SORBIDRAFT_01g016970 [Sorghum bicolor]
B9004.	Putative retroelement Polyprotein [Malus x domestica]
B1594.	Hypothetical protein OsI_38321 [Oryza sativa Indica Group]
B17996.	gi|225442396|ref|XP_002282496.1|/2.88625e-112/
B16273.	Eugenol synthase 1 [Petunia x hybrida]
B7603.	Predicted: vacuolar protein sorting-associated protein 28 homolog 2-like isoform 2 [Glycine max]
B18221.	S-adenosylmethionine synthetase [Lycoris radiata]
B5818.	Hypothetical protein SORBIDRAFT_01g027530 [Sorghum bicolor]
B3716.	Hypothetical protein SORBIDRAFT_04g030500 [Sorghum bicolor]
B7400.	TransMembrane kinase [Oryza sativa]
B1734.	Os05g0470700 [Oryza sativa Japonica Group]
B9036.	Predicted protein [Hordeum vulgare subsp. vulgare]
B2534.	Os04g0543200 [Oryza sativa Japonica Group]
B10850.	Predicted: GtP pyrophosphokinase-like [Brachypodium distachyon]
B15345.	Predicted: DDB1- and CUL4-associated factor 8 [Vitis vinifera]
B9872.	Predicted: Low QUALITY PROTEIN: phospholipase A1-Igamma1, Chloroplastic-like [Vitis vinifera]
B6559.	Predicted: uncharacterized protein LOC100255420 [Vitis vinifera]
B11654.	Hypothetical protein SORBIDRAFT_01g005650 [Sorghum bicolor]
B1052.	Amino Acid Binding protein, Putative [Ricinus communis]
B1176.	Hypothetical protein SORBIDRAFT_01g043810 [Sorghum bicolor]
B5706.	Predicted: lysosomal Alpha-mannosidase-like [Brachypodium distachyon]
B2422.	Os01g0362000 [Oryza sativa Japonica Group]
B5871.	Pectinesterase inhibitor [Lycoris aurea]
B16527.	Hypothetical protein SORBIDRAFT_08g004630 [Sorghum bicolor]
B5416.	Predicted: uncharacterized protein LOC100824081 [Brachypodium distachyon]
B5596.	Predicted protein [Hordeum vulgare subsp. vulgare]
B3084.	Hypothetical protein OsI_30696 [Oryza sativa Indica Group]
B9440.	Hypothetical protein OsI_05893 [Oryza sativa Indica Group]
B18594.	Hypothetical protein SORBIDRAFT_09g014016 [Sorghum bicolor]
B1762.	Hypothetical protein OsJ_16317 [Oryza sativa Japonica Group]
B14699.	Chitinase [Hevea brasiliensis]
B13051.	Predicted protein [Physcomitrella patens subsp. patens]
B17658.	Hypothetical protein OsJ_25446 [Oryza sativa Japonica Group]
B6146.	Predicted: 40S Ribosomal protein S19, Mitochondrial-like [Brachypodium distachyon]
B4641.	Predicted: uncharacterized protein LOC100232913 [Vitis vinifera]
B18324.	Hypothetical protein OsJ_27536 [Oryza sativa Japonica Group]
B1858.	Predicted protein [Hordeum vulgare subsp. vulgare]
B16603.	Hypothetical protein OsJ_16639 [Oryza sativa Japonica Group]
B1098.	Os04g0692300 [Oryza sativa Japonica Group]
B14482.	Predicted: Histone-lysine N-methyltransferase SUVR5-like [Vitis vinifera]
B1473.	Lactosylceramide 4-Alpha-galactosyltransferase [Medicago truncatula]
B2235.	Hypothetical protein OsI_09150 [Oryza sativa Indica Group]
B13955.	WRKY51 - superfamily of TFs having WRKY and Zinc finger domains [Zea mays]
B12020.	Predicted protein [Hordeum vulgare subsp. vulgare]
B14920.	Predicted: uncharacterized protein LOC100825962 [Brachypodium distachyon]
B501.	Hypothetical protein OsJ_34073 [Oryza sativa Japonica Group]
B8313.	Hypothetical protein OsJ_32493 [Oryza sativa Japonica Group]
B5996.	Os03g0106000 [Oryza sativa Japonica Group]
B138.	Hypothetical protein VITISV_015109 [Vitis vinifera]
B173.	Predicted: peptide transporter PTR2-like [Brachypodium distachyon]
B5319.	Hypothetical protein OsJ_35927 [Oryza sativa Japonica Group]
B1545.	Predicted: uncharacterized protein LOC100833115 [Brachypodium distachyon]
B5687.	Os03g0691400 [Oryza sativa Japonica Group]
B7744.	Hypothetical protein SORBIDRAFT_01g045450 [Sorghum bicolor]
B18123.	Chaperone [Agave tequilana]
B15539.	Hypothetical protein OsJ_03649 [Oryza sativa Japonica Group]
B6245.	Hypothetical protein SORBIDRAFT_01g039770 [Sorghum bicolor]
B2528.	Hypothetical protein OsI_06295 [Oryza sativa Indica Group]
B16109.	SET domain protein [Populus trichocarpa]
B13300.	Hypothetical protein SORBIDRAFT_06g016990 [Sorghum bicolor]
B1100.	Predicted protein [Populus trichocarpa]
B415.	Predicted protein [Populus trichocarpa]
B17333.	Cellulose synthase A Catalytic subunit 3 [UDP-forming], Putative [Ricinus communis]
B21601.	Hypothetical protein SORBIDRAFT_0186s002020 [Sorghum bicolor]
B7122.	Hypothetical protein SORBIDRAFT_03g043690 [Sorghum bicolor]
B6770.	Hypothetical protein OsJ_24918 [Oryza sativa Japonica Group]
B14049.	Predicted: probable ion channel POLLUX-like [Brachypodium distachyon]
B2011.	Predicted protein [Hordeum vulgare subsp. vulgare]
B736.	Heat shock protein 70-4 [Arabidopsis thaliana]
B9075.	Os07g0587500 [Oryza sativa Japonica Group]
B2364.	Cytokinin dehydrogenase 11[Oryza sativa Japonica Group]
B4329.	Unnamed protein product [Oryza sativa Japonica Group]
B15480.	Hypothetical protein OsI_18023 [Oryza sativa Indica Group]
B483.	Os11g0604600 [Oryza sativa Japonica Group]
B3576.	Hypothetical protein SORBIDRAFT_02g011120 [Sorghum bicolor]
B7210.	Predicted: transportin-1 [Brachypodium distachyon]
B6265.	Hypothetical protein SORBIDRAFT_03g039580 [Sorghum bicolor]
B8523.	Predicted: Acyl-coenzyme A oxidase 4, Peroxisomal-like [Brachypodium distachyon]
B6331.	Glyceraldehyde-3-phosphate dehydrogenase, cytosolic 3 [Zea mays]
B15727.	Bifunctional protein FolD-like [Brachypodium distachyon]
B12567.	Uncharacterized protein At3g61080, Chloroplastic-like isoform 2 [Brachypodium distachyon]
B6787.	Germin-like protein [Ananas comosus]
B20825.	Hypothetical protein SORBIDRAFT_01g030165 [Sorghum bicolor]
B16576.	Putative agenet domain-containing protein / bromo-adjacent homology (BAH) domain-containing protein [Oryza sativa Japonica Group]
B5078.	Os01g0827300 [Oryza sativa Japonica Group]
B3872.	Hypothetical protein OsI_05761 [Oryza sativa Indica Group]
B8787.	Ku70 homolog [Populus nigra]
B20995.	Hypothetical protein ARALYDRAFT_330061 [Arabidopsis lyrata subsp. lyrata]
B11992.	Predicted: uncharacterized protein LOC100823437 [Brachypodium distachyon]
B11181.	Thromboxane-A synthase-like [Glycine max]
B3454.	Predicted: uncharacterized protein LOC100266795 isoform 2 [Vitis vinifera]
B724.	Hypothetical protein [Prunus persica]
B5659.	Hypothetical protein SORBIDRAFT_06g018890 [Sorghum bicolor]
B2479.	Predicted protein [Hordeum vulgare subsp. vulgare]
B8532.	Hypothetical protein SORBIDRAFT_02g026600 [Sorghum bicolor]
B9146.	Os02g0820400 [Oryza sativa Japonica Group]
B4962.	Os02g0330200 [Oryza sativa Japonica Group]
B5252.	Hypothetical protein SORBIDRAFT_02g010610 [Sorghum bicolor]
B686.	Hypothetical protein OsJ_00368 [Oryza sativa Japonica Group]
B18571.	Ankyrin repeat family protein [Citrus unshiu]
B2308.	Oligopeptide transporter OPT family [Populus trichocarpa]
B1078.	Calcium dependent protein kinase 1 [Gossypium hirsutum]
B6461.	RegA-like protein RlsI [Volvox carteri f. nagariensis]
B5964.	Os01g0941800 [Oryza sativa Japonica Group]
B4077.	Predicted: galacturonokinase-like [Brachypodium distachyon]
B7702.	Predicted: 3-dehydroquinate synthase-like [Brachypodium distachyon]
B16120.	Predicted: uncharacterized protein LOC100259526 [Vitis vinifera]
B11395.	Putative riboflavin biosynthesis protein ribD [Oryza sativa Japonica Group]
B6889.	Hypothetical protein OsJ_21922 [Oryza sativa Japonica Group]
B6780.	Hypothetical protein OsI_38005 [Oryza sativa Indica Group]
B3600.	Os01g0168500 [Oryza sativa Japonica Group]
B1317.	Hypothetical protein OsJ_08256 [Oryza sativa Japonica Group]
B6859.	[redicted protein [Populus trichocarpa]
B11175.	Hypothetical protein ARALYDRAFT_323761 [Arabidopsis lyrata subsp. lyrata]
B3056.	Os01g0514300 [Oryza sativa Japonica Group]
B6466.	Predicted protein [Populus trichocarpa]
B19593.	Predicted: probable purine permease 10-like [Vitis vinifera]
B3889.	Chalcone synthase-like protein [Curcuma longa]
B7166.	Predicted: Glutamate receptor 2.8-like [Vitis vinifera]
B5914.	Predicted protein [Populus trichocarpa]
B8257.	Hypothetical protein OsI_01650 [Oryza sativa Indica Group]
B14653.	Hypothetical protein [Linum usitatissimum]
B1306.	Predicted: probable ADP-ribosylation factor GtPase-activating protein AGD14-like [Brachypodium distachyon]
B21359.	Hypothetical protein VITISV_041694 [Vitis vinifera]
B171.	Hypothetical protein SORBIDRAFT_04g038570 [Sorghum bicolor]
B15152.	Predicted: uncharacterized Membrane protein At4g09580-like [Brachypodium distachyon]
B12389.	Hypothetical protein SORBIDRAFT_02g009690 [Sorghum bicolor]
B11095.	Hypothetical protein SORBIDRAFT_03g008460 [Sorghum bicolor]
B2034.	DNA-directed RNA Polymerase III subunit RPC2 [Brachypodium distachyon]
B297.	Hypothetical protein SORBIDRAFT_08g020220 [Sorghum bicolor]
B4760.	Predicted: protein TWIN LOV 1-like [Brachypodium distachyon]
B3359.	Predicted: uncharacterized protein LOC100843021 [Brachypodium distachyon]
B16215.	Hypothetical protein OsJ_31316 [Oryza sativa Japonica Group]
B986.	Predicted: 5'-3' exoribonuclease 4-like [Brachypodium distachyon]
B10845.	Hypothetical protein OsJ_30371 [Oryza sativa Japonica Group]
B568.	Hypothetical protein SORBIDRAFT_05g001500 [Sorghum bicolor]
B15546.	Predicted protein [Hordeum vulgare subsp. vulgare]
B8956.	Hypothetical protein SORBIDRAFT_03g035960 [Sorghum bicolor]
B1458.	Predicted protein [Hordeum vulgare subsp. vulgare]
B7624.	Predicted protein [Populus trichocarpa]
B8851.	gi|255559909|ref|XP_002520973.1|/3.38097e-82/Histone Acetyltransferase gcn5, Putative [Ricinus communis]
B2800.	Predicted: uncharacterized protein LOC100250522 isoform 2 [Vitis vinifera]
B1104.	Zinc-finger Transcription factor [Ananas comosus]
B968.	Hypothetical protein SORBIDRAFT_06g017110 [Sorghum bicolor]
B12445.	Hypothetical protein VITISV_017889 [Vitis vinifera]
B3704.	Hypothetical protein OsI_27153 [Oryza sativa Indica Group]
B5557.	Predicted protein [Hordeum vulgare subsp. vulgare]
B1022.	Os09g0483500 [Oryza sativa Japonica Group]
B8196.	Hypothetical protein OsJ_27957 [Oryza sativa Japonica Group]
B3004.	Predicted: GEM-like protein 4-like [Brachypodium distachyon]
B6598.	Hypothetical protein OsI_26650 [Oryza sativa Indica Group]
B2479.	Predicted: carotenoid cleavage dioxygenase 8, Chloroplastic-like [Brachypodium distachyon]
B2474.	Predicted protein [Hordeum vulgare subsp. vulgare]
B5739.	Ornithine cyclodeaminase, Putative [Ricinus communis]
B13607.	Hypothetical protein SORBIDRAFT_0070s002020 [Sorghum bicolor]
B9096.	Predicted protein [Hordeum vulgare subsp. vulgare]
B7185.	Os06g0588900 [Oryza sativa Japonica Group]
B13551.	Predicted: adipocyte plasma Membrane-associated protein-like isoform 1 [Vitis vinifera]
B10354.	Hypothetical protein OsI_22767 [Oryza sativa Indica Group]
B16795.	GlycineBetaine/proline transporter [Hordeum vulgare subsp. vulgare]
B4063.	Carbohydrate transporter/ Sugar porter [Zea mays]
B11097.	Hypothetical protein OsJ_09333 [Oryza sativa Japonica Group]
B12210.	Hypothetical protein SORBIDRAFT_02g034220 [Sorghum bicolor]
B4000.	Cytochrome P450 CYP84A33v1 [Zea mays]
B1177.	Hypothetical protein SORBIDRAFT_04g030400 [Sorghum bicolor]
B5478.	Hypothetical protein OsI_32910 [Oryza sativa Indica Group]
B4646.	Hypothetical protein OsJ_34174 [Oryza sativa Japonica Group]
B15239.	Os02g0832400 [Oryza sativa Japonica Group]
B19980.	Predicted: multidrug and toxin extrusion protein 1-like [Glycine max]
B358.	Charged multivesicular body protein 1b [Zea mays]
B8804.	Aspartate kinase, Putative [Ricinus communis]
B4643.	Predicted protein [Populus trichocarpa]
B13029.	Predicted: alcohol dehydrogenase 1 [Glycine max]
B15182.	Os01g0928800 [Oryza sativa Japonica Group]
B5822.	Hypothetical protein OsJ_12573 [Oryza sativa Japonica Group]
B15151.	Gibberellin 3-oxidase [Allium fistulosum]
B3701.	Predicted: uncharacterized protein LOC100250255 [Vitis vinifera]
B4459.	Predicted: LOB domain-containing protein 41-like [Brachypodium distachyon]
B2416.	Predicted: uncharacterized protein LOC100824670 [Brachypodium distachyon]
B636.	Hypothetical protein SORBIDRAFT_05g019010 [Sorghum bicolor]
B6937.	Hypothetical protein OsJ_05333 [Oryza sativa Japonica Group]
B3452.	Predicted protein [Hordeum vulgare subsp. vulgare]
B2372.	AtMyb93 [Arabidopsis lyrata subsp. lyrata]
B5196.	Os01g0558500 [Oryza sativa Japonica Group]
B10085.	Predicted: protein YIPF5-like [Brachypodium distachyon]
B9368.	Predicted: BTB/POZ and MATH domain-containing protein 2-like [Brachypodium distachyon]
B3192.	Predicted: uncharacterized protein LOC100259528 [Vitis vinifera]
B16061.	CBL-interActing protein kinase 18 [Vitis vinifera]
B5391.	Hypothetical protein OsI_17914 [Oryza sativa Indica Group]
B5969.	Os01g0239000 [Oryza sativa Japonica Group]
B14809.	Hypothetical protein OsI_01118 [Oryza sativa Indica Group]
B7274.	Hypothetical protein OsJ_02631 [Oryza sativa Japonica Group]
B9956.	Os04g0655600 [Oryza sativa Japonica Group]
B5406.	Predicted protein [Hordeum vulgare subsp. vulgare]
B13743.	Os01g0813500 [Oryza sativa Japonica Group]
B5746.	Hypothetical protein OsJ_10613 [Oryza sativa Japonica Group]
B12961.	Hypothetical protein OsI_08728 [Oryza sativa Indica Group]
B5217.	Hypothetical protein SORBIDRAFT_10g028070 [Sorghum bicolor]
B9369.	Predicted protein [Populus trichocarpa]
B12947.	Conserved Hypothetical protein [Ricinus communis]
B2124.	Predicted: uncharacterized protein LOC100818721 [Glycine max]
B12933.	Predicted protein [Populus trichocarpa]
B11589.	Predicted: uncharacterized protein LOC100829488 [Brachypodium distachyon]
B198.	Predicted protein [Hordeum vulgare subsp. vulgare]
B8450.	Hypothetical protein OsI_03361 [Oryza sativa Indica Group]
B15559.	Predicted protein [Hordeum vulgare subsp. vulgare]
B20127.	RecName: Full=Adenylate kinase, Chloroplastic; Short=AK; AltName: Full=ATP-AMP transphosphorylase; Flags: Precursor
B15570.	Hypothetical protein SORBIDRAFT_02g040290 [Sorghum bicolor]
B16882.	Hypothetical protein OsJ_25352 [Oryza sativa Japonica Group]
B18369.	Predicted: gamma-interferon-inducible lysosomal thiol reductase isoform 1 [Vitis vinifera]
B7794.	Dual specificity phosphatase Cdc25 [Arabidopsis thaliana]
B15679.	Predicted protein [Hordeum vulgare subsp. vulgare]
B19871.	Hypothetical protein OsJ_27150 [Oryza sativa Japonica Group]
B10501.	Receptor protein kinase CRINKLY4 precursor-like protein [Oryza sativa Japonica Group]
B4601.	Predicted: protease Do-like 5, Chloroplastic [Vitis vinifera]
B14586.	Hypothetical protein SORBIDRAFT_04g003290 [Sorghum bicolor]
B9136.	Predicted protein [Hordeum vulgare subsp. vulgare]
B8421.	Pathogenesis-related protein 10 [Zea mays]
B6145.	Predicted: Cytochrome P450 78A4 isoform 1 [Vitis vinifera]
B11960.	Arachidonic Acid-induced DEA1 [Capsicum chinense]
B4848.	Protein Binding protein, Putative [Ricinus communis]
B9540.	Predicted: 23.2 kDa Heat shock protein-like [Brachypodium distachyon]
B3823.	Predicted: peroxidase 2-like [Brachypodium distachyon]
B7173.	Hypothetical protein SORBIDRAFT_01g035890 [Sorghum bicolor]
B8643.	Predicted protein [Populus trichocarpa]
B766.	Hypothetical protein SORBIDRAFT_03g042350 [Sorghum bicolor]
B17447.	RCC1 and BTB domain-containing protein [Medicago truncatula]
B1083.	Putative pectinesterase [Triticum turgidum]
B3884.	Hypothetical protein OsI_09947 [Oryza sativa Indica Group]
B12119.	VAMP protein SEC22 [Zea mays]
B9437.	Predicted protein [Hordeum vulgare subsp. vulgare]
B9411.	Predicted: uncharacterized protein LOC100257591 [Vitis vinifera]
B5032.	Predicted: Glutathione S-transferase 3-like [Brachypodium distachyon]
B6629.	LOC100281002 precursor [Zea mays]
B2205.	Hypothetical protein SORBIDRAFT_10g005740 [Sorghum bicolor]
B4725.	Metallothionein Type 2a-FL [Elaeis guineensis]
B7838.	Predicted: BEL1-like homeodomain protein 1 [Vitis vinifera]
B2747.	Pyruvate orthophosphate dikinase [Eleocharis vivipara]
B3882.	11 kDa late embryogenesis abundant protein; AltName: Full=DS11
B3976.	Seed starch branching enzyme [Sorghum bicolor]
B6912.	Predicted: Universal stress protein A-like protein-like [Brachypodium distachyon]
B5477.	Hypothetical protein OsI_32910 [Oryza sativa Indica Group]
B7134.	Predicted protein [Hordeum vulgare subsp. vulgare]
B7542.	UFG2 [Triticum aestivum]
B4599.	Hypothetical protein SORBIDRAFT_01g012710 [Sorghum bicolor]
B3430.	S-adenosylmethionine synthetase [Oryza officinalis]
B2308.	Oligopeptide transporter OPT family protein [Musa acuminata]
B381.	Putative laccase precursor [Zea mays]
B7395.	Predicted protein [Hordeum vulgare subsp. vulgare]
B14783.	Hypothetical protein OsJ_20010 [Oryza sativa Japonica Group]
B607.	Predicted protein [Hordeum vulgare subsp. vulgare]
B18017.	Predicted: uncharacterized protein LOC100823024 [Brachypodium distachyon]
B8467.	Predicted: uncharacterized protein At1g01500-like [Vitis vinifera]
B6587.	Predicted: probable Aquaporin NIP5-1 [Vitis vinifera]
B6668.	UDP-T1 [Oryza minuta]
B7838.	Predicted: BEL1-like homeodomain protein 1 [Vitis vinifera]
B3159.	Hypothetical protein SORBIDRAFT_03g029130 [Sorghum bicolor]
B6787.	Germin-like protein [Ananas comosus]
B14134.	Os11g0427800 [Oryza sativa Japonica Group]
B2966.	Conserved Hypothetical protein [Ricinus communis]
B15043.	Os03g0859100 [Oryza sativa Japonica Group]
B3475.	Predicted: Chaperone protein ClpB1-like isoform 1 [Brachypodium distachyon]
B6128.	Hypothetical protein OsI_39257 [Oryza sativa Indica Group]
B2998.	Predicted protein [Hordeum vulgare subsp. vulgare]
B17929.	Temperature-induced lipocalin [Brassica napus]
B3885.	Hypothetical protein OsJ_26654 [Oryza sativa Japonica Group]
B3116.	Predicted: probable Serine/Threonine-protein kinase WNK4 [Vitis vinifera]
B1483.	Predicted: Fasciclin-like arabinogalactan protein 11-like [Vitis vinifera]
B6206.	Beta-amylase [Castanea crenata]
B738.	Predicted: Glutathione S-transferase U17 isoform 1 [Vitis vinifera]
B12733.	Chaperone [Agave tequilana]
B9267.	Hypothetical protein OsI_09437 [Oryza sativa Indica Group]
B9613.	Small Heat shock protein [Musa acuminata AAA Group]
B736.	Os03g0276500 [Oryza sativa Japonica Group]
B4969.	Hypothetical protein SORBIDRAFT_07g023300 [Sorghum bicolor]
B1523.	Putative ATP/GtP-Binding protein [Oryza sativa Japonica Group]
B15440.	Gibberellin 2-Beta-dioxygenase [Ananas comosus]
B7350.	Hypothetical protein OsI_34060 [Oryza sativa Indica Group]
B4725.	Metallothionein Type 2a-FL [Elaeis guineensis]
B7920.	Mannose-Binding lectin precursor [Zingiber officinale]
B4986.	Predicted: uncharacterized protein LOC100791855 [Glycine max]
B7679.	Predicted: Thylakoid Membrane protein slr0575 [Vitis vinifera]
B12029.	Os03g0626700 [Oryza sativa Japonica Group]
B3548.	Os07g0143000 [Oryza sativa Japonica Group]
B6541.	Hypothetical protein OsI_31798 [Oryza sativa Indica Group]
B17926.	Hypothetical protein OsI_20323 [Oryza sativa Indica Group]
B12026.	Hypothetical protein OsI_30503 [Oryza sativa Indica Group]
B5107.	gi|222630061|gb|EEE62193.1|/0/Hypothetical protein OsJ_16980 [Oryza sativa Japonica Group]
B1599.	Predicted protein [Populus trichocarpa]
B1236.	Os01g0112000 [Oryza sativa Japonica Group]
B18065.	Hypothetical protein VITISV_003190 [Vitis vinifera]
B5127.	Predicted protein [Populus trichocarpa]
B4908.	Os05g0277500 [Oryza sativa Japonica Group]
B3702.	Predicted: 17.4 kDa Class III Heat shock protein-like [Glycine max]
B15867.	Root uracil permease 1 [Oryza sativa Japonica Group]
B2638.	Hypothetical protein OsJ_16139 [Oryza sativa Japonica Group]
B9298.	Predicted: formate--tetrahydrofolate ligase-like [Glycine max]
B3737.	Predicted: Zinc transporter 7-like [Brachypodium distachyon]
B9577.	Os03g0124200 [Oryza sativa Japonica Group]
B9462.	Hypothetical protein SORBIDRAFT_10g026590 [Sorghum bicolor]
B1289.	Putative plastidic ATP/ADP transporter [Oryza sativa Japonica Group]
B6306.	Putative receptor protein kinase PERK1 [Oryza sativa Japonica Group]
B18100.	Os09g0468300 [Oryza sativa Japonica Group]
B5809.	Predicted: uncharacterized protein LOC100821309 [Brachypodium distachyon]
B2419.	Hypothetical protein OsI_00779 [Oryza sativa Indica Group]
B3968.	Starch branching enzyme I [Vigna radiata]
B238.	Predicted protein [Hordeum vulgare subsp. vulgare]
B8301.	Hypothetical protein OsJ_05655 [Oryza sativa Japonica Group]
B9362.	Putative hypersensitive-induced response protein, partial [Elaeis guineensis]
B13465.	Hypothetical protein OsI_00875 [Oryza sativa Indica Group]
B5924.	Predicted: protein Root HAIR DEFECTIVE 3 homolog 1-like [Glycine max]
B755.	Hypothetical protein OsI_00887 [Oryza sativa Indica Group]
B8796.	Hypothetical protein OsI_13792 [Oryza sativa Indica Group]
B4203.	Hypothetical protein OsJ_00592 [Oryza sativa Japonica Group]
B5611.	50S Ribosomal protein l31 [Cucumis melo subsp. melo]
B7117.	Hypothetical protein SORBIDRAFT_01g002050 [Sorghum bicolor]
B17256.	Hypothetical protein SORBIDRAFT_03g008240 [Sorghum bicolor]
B7883.	Stilbene synthase [Vitis quinquangularis]
B7540.	Hypothetical protein SORBIDRAFT_09g027970 [Sorghum bicolor]
B5466.	Chloroplast Beta-amylase [Musa acuminata AAA Group]
B18537.	Hypothetical protein SORBIDRAFT_03g008670 [Sorghum bicolor]
B7147.	Predicted protein [Populus trichocarpa]
B2072.	Hypothetical protein OsI_05101 [Oryza sativa Indica Group]
B3743.	Hypothetical protein OsJ_07701 [Oryza sativa Japonica Group]
B9141.	Predicted protein [Hordeum vulgare subsp. vulgare]
B17084.	Threonine-protein kinase-like protein CCR4-like [Brachypodium distachyon]
B587.	Predicted protein [Hordeum vulgare subsp. vulgare]
B5472.	Aminotransferase family protein [Populus trichocarpa]
B354.	Os02g0143200 [Oryza sativa Japonica Group]
B919.	Hypothetical protein SORBIDRAFT_07g027770 [Sorghum bicolor]
B5647.	Chloroplast 1-deoxy-D-xylulose-5-phosphate synthase [Elaeis guineensis]
B8690.	Hypothetical protein OsI_37168 [Oryza sativa Indica Group]
B3730.	Early Nodulin 75 precursor-like protein [Oryza sativa Japonica Group]
B3917.	Os08g0516600 [Oryza sativa Japonica Group]
B562.	Pyruvate decarboxylase [Lycoris aurea]
B538.	Hypothetical protein SORBIDRAFT_06g028380 [Sorghum bicolor]
B2501.	Predicted: lon protease 2 [Vitis vinifera]
B3265.	Hypothetical protein SORBIDRAFT_10g006020 [Sorghum bicolor]
B12925.	Hypothetical protein SORBIDRAFT_01g029130 [Sorghum bicolor]
B9388.	RecName: Full=Probable LRR receptor-like Serine/Threonine-protein kinase At1g06840; Flags: Precursor
B2938.	Predicted protein [Hordeum vulgare subsp. vulgare]
B8827.	Dwarf plant9 [Zea mays]
B17376.	Hypothetical protein OsI_18165 [Oryza sativa Indica Group]
B4216.	LOC100283007 [Zea mays]
B2142.	Predicted: uncharacterized protein LOC100829072 [Brachypodium distachyon]
B6734.	Predicted protein [Hordeum vulgare subsp. vulgare]
B3966.	Os08g0207500 [Oryza sativa Japonica Group]
B7298.	Predicted protein [Populus trichocarpa]
B4984.	Hypothetical protein SORBIDRAFT_09g020840 [Sorghum bicolor]
B6527.	Hypothetical protein OsI_29322 [Oryza sativa Indica Group]
B9193.	Conserved Hypothetical protein [Ricinus communis]
B4902.	Predicted: uncharacterized protein LOC100790779 [Glycine max]
B1307.	Predicted protein [Hordeum vulgare subsp. vulgare]
B9546.	Hypothetical protein OsI_27993 [Oryza sativa Indica Group]
B5372.	Hypothetical protein OsI_29208 [Oryza sativa Indica Group]
B4434.	Hypothetical protein OsI_04480 [Oryza sativa Indica Group]
B13842.	Hypothetical protein SORBIDRAFT_01g011230 [Sorghum bicolor]
B1531.	Predicted: uncharacterized protein LOC100836633 [Brachypodium distachyon]
B141.	Hypothetical protein SORBIDRAFT_10g004120 [Sorghum bicolor]
B78.	Hypothetical protein OsI_10400 [Oryza sativa Indica Group]
B1260.	Os01g0962200 [Oryza sativa Japonica Group]
B15111.	Sugar transporter protein [Ananas comosus]
B5155.	Hypothetical protein OsI_14765 [Oryza sativa Indica Group]
B3618.	Os07g0592600 [Oryza sativa Japonica Group]
B3873.	Dof22 [Glycine max]
B6126.	Predicted: F-box/kelch-repeat protein At1g80440-like [Brachypodium distachyon]
B4676.	Predicted: uncharacterized protein LOC100824081 [Brachypodium distachyon]
B16050.	Dynamin, Putative [Ricinus communis]
B1862.	H0215A08.1 [Oryza sativa Indica Group]
B2985.	Hypothetical protein OsJ_25443 [Oryza sativa Japonica Group]
B6183.	Predicted: glycogenin-2-like [Brachypodium distachyon]
B3619.	Gibberellin receptor GID1L2 [Zea mays]
B10816.	Hypothetical protein SORBIDRAFT_07g012110 [Sorghum bicolor]
B1782.	Hypothetical protein OsI_00912 [Oryza sativa Indica Group]
B1299.	Hypothetical protein SORBIDRAFT_01g014720 [Sorghum bicolor]
B6665.	Predicted: Cellulose synthase A Catalytic subunit 4 [UDP-forming]-like [Brachypodium distachyon]
B4657.	Hypothetical protein OsI_35726 [Oryza sativa Indica Group]
B7704.	Predicted: uncharacterized protein LOC100259389 [Vitis vinifera]
B4001.	Hypothetical protein OsI_35816 [Oryza sativa Indica Group]
B3918.	Putative Leucine-rich repeat TransMembrane protein [Gossypium arboreum]
B19383.	Hypothetical protein OsI_18315 [Oryza sativa Indica Group]
B10855.	Nodule protein Dg93-like protein [Potamogeton distinctus]
B5004.	Os07g0566200 [Oryza sativa Japonica Group]
B899.	Predicted protein [Hordeum vulgare subsp. vulgare]
B182.	gi|226500936|ref|NP_001149992.1|/4.35569e-51/dD
B5480.	Predicted: uncharacterized protein LOC100253313 [Vitis vinifera]
B5015.	Hypothetical protein MTR_3g100550 [Medicago truncatula]
B12046.	Hypothetical protein SORBIDRAFT_02g041250 [Sorghum bicolor]
B8337.	Hypothetical protein SORBIDRAFT_10g020480 [Sorghum bicolor]
B11699.	Predicted protein [Populus trichocarpa]
B2664.	Hypothetical protein SORBIDRAFT_01g007090 [Sorghum bicolor]
B6077.	Os01g0172400 [Oryza sativa Japonica Group]
B5073.	Predicted protein [Hordeum vulgare subsp. vulgare]
B2264.	Os03g0268400 [Oryza sativa Japonica Group]
B12603.	Predicted: ferredoxin--NADP reductase, Leaf isozyme, Chloroplastic isoform 2 [Vitis vinifera]
B4171.	Hypothetical protein SORBIDRAFT_06g023320 [Sorghum bicolor]
B6294.	Hypothetical protein OsJ_12320 [Oryza sativa Japonica Group]
B1089.	Hypothetical protein OsJ_08189 [Oryza sativa Japonica Group]
B13471.	Predicted: uncharacterized protein LOC100836861 [Brachypodium distachyon]
B1215.	Os07g0142600 [Oryza sativa Japonica Group]
B12987.	Hypothetical protein SORBIDRAFT_03g009080 [Sorghum bicolor]
B14135.	Lipid-transfer protein [Zea mays subsp. parviglumis]
B4230.	Predicted: uncharacterized protein LOC100832740 [Brachypodium distachyon]
B1192.	Conserved Hypothetical protein [Ricinus communis]
B5059.	Hypothetical protein SORBIDRAFT_06g028830 [Sorghum bicolor]
B6742.	Os01g0772600 [Oryza sativa Japonica Group]
B10611.	Alpha-amylase [Hordeum vulgare subsp. vulgare]
B4630.	Putative dehydrin [Helianthus annuus]
B10887.	Predicted protein [Hordeum vulgare subsp. vulgare]
B4451.	Hypothetical protein SORBIDRAFT_09g015930 [Sorghum bicolor]
B1994.	Predicted protein [Hordeum vulgare subsp. vulgare]
B6350.	Hypothetical protein VOLCADRAFT_61191 [Volvox carteri f. nagariensis]
B7051.	Predicted protein [Populus trichocarpa]
B14045.	Soluble starch synthase 1 [Oryza sativa Japonica Group]
B7073.	Conserved Hypothetical protein [Ricinus communis]
B13263.	Os08g0280100 [Oryza sativa Japonica Group]
B2087.	Predicted: uncharacterized protein LOC100831883 [Brachypodium distachyon]
B6807.	Disease resistance protein RPP8, Putative [Ricinus communis]
B1831.	Predicted: Putative pentatricopeptide repeat-containing protein At1g09680-like [Brachypodium distachyon]
B1084.	Hypothetical protein SORBIDRAFT_03g043500 [Sorghum bicolor]
B7367.	Os06g0130800 [Oryza sativa Japonica Group]
B8831.	Alpha-Tubulin 6 [Populus tremuloides]
B7662.	Hypothetical protein SORBIDRAFT_02g042790 [Sorghum bicolor]
B7991.	gi|242085018|ref|XP_002442934.1|/0/Hypothetical protein SORBIDRAFT_08g005060 [Sorghum bicolor]
B6842.	Os01g0129600 [Oryza sativa Japonica Group]
B339.	Predicted: BI1-like protein-like [Brachypodium distachyon]
B4105.	Hypothetical protein OsI_20940 [Oryza sativa Indica Group]
B3095.	Hypothetical protein OsJ_11692 [Oryza sativa Japonica Group]
B1712.	Predicted protein [Populus trichocarpa]
B12680.	Hypothetical protein VITISV_002805 [Vitis vinifera]
B16823.	Predicted: Fasciclin-like arabinogalactan protein 4-like [Brachypodium distachyon]
B380.Contig4.	Predicted: probable disease resistance RPP8-like protein 2-like [Vitis vinifera]
B12671.	Hypothetical protein OsI_14721 [Oryza sativa Indica Group]
B13730.	LOC100285022 [Zea mays]
B12436.	Predicted: Glucan endo-1,3-Beta-glucosidase 9-like [Brachypodium distachyon]
B13823.	Zinc finger (CCCH-Type) family protein [Arabidopsis lyrata subsp. lyrata]
B11644.	Conserved Hypothetical protein [Ricinus communis]
B601.	Predicted protein [Populus trichocarpa]
B316.	Hypothetical protein OsI_01557 [Oryza sativa Indica Group]
B4924.	Probable transposon protein [imported] - Arabidopsis thaliana
B6144.	Predicted protein [Hordeum vulgare subsp. vulgare]
B13372.	Hypothetical protein OsJ_03388 [Oryza sativa Japonica Group]
B1255.	ATP Binding protein, Putative [Ricinus communis]
B6035.	Predicted protein [Populus trichocarpa]
B368.	Hypothetical protein OsJ_17698 [Oryza sativa Japonica Group]
B17634.	Predicted: 2-hydroxyAcyl-CoA lyase [Vitis vinifera]
B15573.	Predicted: Anthocyanidin 5,3-O-glucosyltransferase-like [Brachypodium distachyon]
B18879.	Starch synthase IIIb [Hordeum vulgare subsp. vulgare]
B2387.	Predicted: Leucine-rich repeat protein SHOC-2-like [Brachypodium distachyon]
B2853.	Predicted: uncharacterized protein LOC100838704 [Brachypodium distachyon]
B16179.	Conserved protein [Zea mays]
B9266.	1-cys peroxiredoxin [Xerophyta viscosa]
B1052.	Predicted: squamosa promoter-Binding-like protein 1-like [Brachypodium distachyon]
B8300.	Os08g0109300 [Oryza sativa Japonica Group]
B4883.	Hypothetical protein SORBIDRAFT_04g031040 [Sorghum bicolor]
B1022.Contig4.	Predicted: uncharacterized protein LOC100791068 [Glycine max]
B10615.	Hypothetical protein OsI_37119 [Oryza sativa Indica Group]
B449.	Ethylene responsive element [Zea mays]
B903.	Os07g0669600 [Oryza sativa Japonica Group]
B6089.	OJ990528_30.1 [Oryza sativa Japonica Group]
B402.	Hypothetical protein SORBIDRAFT_10g009310 [Sorghum bicolor]
B12679.	Predicted: Conserved oligomeric Golgi complex subunit 2-like [Brachypodium distachyon]
B3305.	Hypothetical protein SORBIDRAFT_01g041910 [Sorghum bicolor]
B13578.	Hypothetical protein SORBIDRAFT_03g014780 [Sorghum bicolor]
B1294.	Os12g0174300 [Oryza sativa Japonica Group]
B108.	Hypothetical protein OsI_14093 [Oryza sativa Indica Group]
B4999.	Hypothetical protein OsI_04906 [Oryza sativa Indica Group]
B2152.	Predicted protein [Populus trichocarpa]
B1324.	Predicted protein [Hordeum vulgare subsp. vulgare]
B357.	Hypothetical protein SORBIDRAFT_03g007440 [Sorghum bicolor]
B3610.	Phosphoenolpyruvate carboxylase [Eleocharis vivipara]
B6069.	Predicted: E3 Ubiquitin-protein ligase RING1-like [Glycine max]
B9191.	Os01g0823100 [Oryza sativa Japonica Group]
B7158.	Predicted protein [Hordeum vulgare subsp. vulgare]
B1928.	Os03g0113900 [Oryza sativa Japonica Group]
B19240.	Os03g0727900 [Oryza sativa Japonica Group]
B1592.	Hypothetical protein SORBIDRAFT_09g029530 [Sorghum bicolor]
B8901.	Predicted protein [Hordeum vulgare subsp. vulgare]
B12209.	Hypothetical protein OsI_17890 [Oryza sativa Indica Group]
B9.	Predicted: uncharacterized protein At2g24330-like [Brachypodium distachyon]
B18363.	Os01g0914000 [Oryza sativa Japonica Group]
B3823.	Predicted: peroxidase 2-like [Brachypodium distachyon]
B4919.	RecName: Full=Glucose-1-phosphate adenylyltransferase large subunit, Chloroplastic/amyloplastic; AltName: Full=ADP-glucose pyrophosphorylase; AltName: Full=ADP-glucose synthase; AltName: Full=AGPase S; AltName: Full=Alpha-D-glucose-1-phosphate adenyl transferase; Flags: Precursor
B7294.	Beta-1,3-Glucanase [Elaeis guineensis]
B9366.	Predicted protein [Hordeum vulgare subsp. vulgare]
B191.	Hypothetical protein MTR_027s0011 [Medicago truncatula]
B9487.	Predicted protein [Populus trichocarpa]
B5496.	Predicted protein [Hordeum vulgare subsp. vulgare]
B8614.	Os01g0916200 [Oryza sativa Japonica Group]
B15659.	Basic 7S globulin 2 precursor Small subunit, Putative [Ricinus communis]
B1832.	Isopentenyl pyrophosphate isomerase [Arabidopsis lyrata subsp. lyrata]
B411.	Hypothetical protein OsJ_21731 [Oryza sativa Japonica Group]
B3464.	Predicted: uncharacterized protein sll1770-like [Glycine max]
B7833.	Glycine-rich Cell wall structural protein 1; Flags: Precursor
B4161.	LOC100282421 precursor [Zea mays]
B16811.	Hypothetical protein OsI_05101 [Oryza sativa Indica Group]
B3027.	O-methyltransferase [Mentha x piperita]
B15394.	Predicted protein [Populus trichocarpa]
B7688.	Hypothetical protein OsJ_16197 [Oryza sativa Japonica Group]
B5496.	Predicted protein [Hordeum vulgare subsp. vulgare]
B3772.	Predicted protein [Hordeum vulgare subsp. vulgare]
B9594.	Predicted protein [Hordeum vulgare subsp. vulgare]
B5102.	Os06g0691200 [Oryza sativa Japonica Group]
B11607.	Predicted: anoctamin-10-like [Brachypodium distachyon]
B1952.	B0402A04.3 [Oryza sativa Indica Group]
B3537.	Hypothetical protein OsI_22208 [Oryza sativa Indica Group]
B2109.	Acyl-activating enzyme 8 [Cannabis sativa]
B17963.	Predicted protein [Populus trichocarpa]
B14487.	Predicted protein [Hordeum vulgare subsp. vulgare]
B9061.	Predicted: Low QUALITY PROTEIN: villin-4 [Vitis vinifera]
B13290.	Predicted: nucleobase-Ascorbate transporter LPE1-like [Brachypodium distachyon]
B194.	Aquaporin [Iris x hollandica]
B2446.	Similar to glucose-6-phosphate/phosphate-translocator (GPT) gb|AF020814 from Pisum sativum [Arabidopsis thaliana]
B5939.	Predicted: DUF21 domain-containing protein At2g14520-like [Brachypodium distachyon]
B736.Contig7.	Os03g0277300 [Oryza sativa Japonica Group]
B6874.	TCP-domain protein [Zea mays]
B3864.	Amino Acid selective channel protein [Zea mays]
B5876.	Hypothetical protein OsJ_30911 [Oryza sativa Japonica Group]
B3413.	Phenylalanine ammonia lyase [Lilium hybrid division I]
B4050.	Hypothetical protein SORBIDRAFT_01g034190 [Sorghum bicolor]
B526.	Hypothetical protein OsI_13369 [Oryza sativa Indica Group]
B3345.	Hypothetical protein SORBIDRAFT_01g040890 [Sorghum bicolor]
B12275.	Os01g0589800 [Oryza sativa Japonica Group]
B6330.	Predicted: probable Serine/Threonine-protein kinase At1g01540-like [Vitis vinifera]
B6356.	Predicted: uncharacterized protein LOC100836084 [Brachypodium distachyon]
B3459.	Predicted: uncharacterized protein LOC100830075 [Brachypodium distachyon]
B9288.	Hypothetical protein SORBIDRAFT_02g038800 [Sorghum bicolor]
B18039.	Predicted: Enhancer of yelLow 2 Transcription factor homolog [Brachypodium distachyon]
B16831.	Os05g0490200 [Oryza sativa Japonica Group]
B645.	Tubulin gamma-2 chain [Zea mays]
B2851.	Hypothetical protein SORBIDRAFT_01g000460 [Sorghum bicolor]
B12076.	Glutamate receptor 3.5 [Solanum lycopersicum]
B7556.	Predicted: Aspartic proteinase-like [Brachypodium distachyon]
B2598.	Predicted: DNA-directed RNA Polymerase II subunit RPB2 [Vitis vinifera]
B7972.	Predicted: uncharacterized protein LOC100838613 [Brachypodium distachyon]
B5581.	Beta-amylase, Putative [Ricinus communis]
B19786.	Predicted protein [Populus trichocarpa]
B8597.	Conserved Hypothetical protein [Ricinus communis]
B594.	N-Acetyltransferase MAK3-like protein [Medicago truncatula]
B2506.	Hypothetical protein MTR_5g069180 [Medicago truncatula]
B17390.	Os08g0206600 [Oryza sativa Japonica Group]
B7784.	Predicted: Low QUALITY PROTEIN: reticuline oxidase-like [Vitis vinifera]
B3668.	Predicted: protein NSP-INTERActinG KINASE 1 [Vitis vinifera]
B8973.	Hypothetical protein VITISV_003292 [Vitis vinifera]
B14964.	Os04g0614000 [Oryza sativa Japonica Group]
B9706.	Membrane related protein-like [Zea mays]
B19507.	Importin Alpha 1 [Capsicum annuum]
B5262.	Os12g0154700 [Oryza sativa Japonica Group]
B5525.	gi|357454497|ref|XP_003597529.1|/1.92367e-81/Bzip Transcription factor [Medicago truncatula]
B9021.	Histone Acetyltransferase [Populus trichocarpa]
B3563.	Predicted protein [Hordeum vulgare subsp. vulgare]
B4254.	Predicted: uncharacterized protein LOC100845126 [Brachypodium distachyon]
B5110.	Predicted: uncharacterized protein LOC100836267 [Brachypodium distachyon]
B1566.	Predicted: uncharacterized protein LOC100834658 [Brachypodium distachyon]
B17999.	Os01g0270100 [Oryza sativa Japonica Group]
B8567.	Hypothetical protein OsI_05498 [Oryza sativa Indica Group]
B7453.	Hypothetical protein OsI_35663 [Oryza sativa Indica Group]
B1276.	Hypothetical protein SORBIDRAFT_01g019000 [Sorghum bicolor]
B6506.	Predicted: uncharacterized protein LOC100792591 [Glycine max]
B7993.	Os03g0263800 [Oryza sativa Japonica Group]
B5490.	Predicted: mannosylglycoprotein endo-Beta-mannosidase-like [Brachypodium distachyon]
B3881.	Hypothetical protein SORBIDRAFT_10g009380 [Sorghum bicolor]
B4453.	Hypothetical protein OsI_06234 [Oryza sativa Indica Group]
B503.	Predicted: Chaperone protein dnaJ 11, Chloroplastic-like [Vitis vinifera]
B4859.	Predicted: ALBINO3-like protein 1, Chloroplastic [Vitis vinifera]
B863.	Hypothetical protein OsJ_02561 [Oryza sativa Japonica Group]
B16222.	Predicted protein [Hordeum vulgare subsp. vulgare]
B7429.	Hypothetical protein OsI_13638 [Oryza sativa Indica Group]
B1400.	Hypothetical protein OsI_14842 [Oryza sativa Indica Group]
B500.	Predicted: Alpha-(1,4)-fucosyltransferase-like [Brachypodium distachyon]
B15464.	Component of cytosolic 80S ribosome and 60S large subunit [Volvox carteri f. nagariensis]
B12800.	Hypothetical protein SORBIDRAFT_03g031110 [Sorghum bicolor]
B8771.	Predicted: uncharacterized protein LOC100836489 [Brachypodium distachyon]
B585.	Hypothetical protein OsI_36791 [Oryza sativa Indica Group]
B15349.	Lipid Binding protein, Putative [Ricinus communis]
B4749.	Predicted protein [Hordeum vulgare subsp. vulgare]
B2463.	Predicted protein [Micromonas sp. RCC299]
B5225.	Predicted protein [Hordeum vulgare subsp. vulgare]
B17226.	Os01g0875700 [Oryza sativa Japonica Group]
B17297.	Hypothetical protein OsI_35701 [Oryza sativa Indica Group]
B1014.	Hypothetical protein SORBIDRAFT_08g003720 [Sorghum bicolor]
B3916.	Predicted protein [Hordeum vulgare subsp. vulgare]
B2705.	Hypothetical protein OsI_11950 [Oryza sativa Indica Group]
B16573.	Hypothetical protein OsI_05951 [Oryza sativa Indica Group]
B17516.	Plastidial starch phosphorylase 1 [Oryza sativa Japonica Group]
B9287.	Predicted: uncharacterized protein LOC100821923 [Brachypodium distachyon]
B954.	Predicted: HVA22-like protein i-like [Brachypodium distachyon]
B11111.	Os08g0480200 [Oryza sativa Japonica Group]
B3205.	Predicted: high affinity Cationic Amino Acid transporter 1-like [Brachypodium distachyon]
B1747.	Predicted: uncharacterized protein LOC100842877 [Brachypodium distachyon]
B2915.	OSIGBa0112M24.4 [Oryza sativa Indica Group]
B10630.	Predicted: Cellulose synthase A Catalytic subunit 6 [UDP-forming]-like [Glycine max]
B16716.	Predicted: lycopene Beta Cyclase, Chloroplastic [Vitis vinifera]
B765.	Nodule protein Dg93-like protein [Potamogeton distinctus]
B1425.	Os12g0144600 [Oryza sativa Japonica Group]
B4854.	Hypothetical protein OsJ_30189 [Oryza sativa Japonica Group]
B8998.	Os03g0387900 [Oryza sativa Japonica Group]
B2105.	Predicted: Low QUALITY PROTEIN: GDP-L-galactose phosphorylase 1-like [Vitis vinifera]
B2026.	Predicted: Calmodulin-Binding Transcription activator 1-like [Brachypodium distachyon]
B9478.	Hypothetical protein SORBIDRAFT_02g036040 [Sorghum bicolor]
B3719.	Predicted: ectoNucleoside triphosphate diphosphoHydrolase 8-like [Brachypodium distachyon]
B4451.	Hypothetical protein SORBIDRAFT_09g015930 [Sorghum bicolor]
B13733.	Hypothetical protein SORBIDRAFT_10g031110 [Sorghum bicolor]
B12606.	GSDL-motif lipase [Agave americana]
B16317.	Predicted: Peroxisome biogenesis protein 22-like [Brachypodium distachyon]
B16701.	Hypothetical protein SORBIDRAFT_02g025660 [Sorghum bicolor]
B8157.	Hypothetical protein SORBIDRAFT_06g030260 [Sorghum bicolor]
B4778.	Os12g0554400 [Oryza sativa Japonica Group]
B3927.	Predicted protein [Hordeum vulgare subsp. vulgare]
B9232.	Predicted: indole-3-acetic Acid-induced protein ARG2 isoform 1 [Vitis vinifera]
B2250.	Predicted: nucleolar protein 14-like [Glycine max]
B17554.	Predicted: benzyl alcohol O-benzoyltransferase [Vitis vinifera]
B9803.	Auxin-responsive protein IAA10; AltName: Full=Indoleacetic Acid-induced protein 10
B6157.	Os08g0561700 [Oryza sativa Japonica Group]
B16153.	Peroxidase 65 precursor, Putative [Ricinus communis]
B5363.	ATP-dependent clp protease [Cucumis melo subsp. melo]
B4833.	Predicted protein [Populus trichocarpa]
B17739.	Kelch repeat-containing F-box family protein [Arabidopsis lyrata subsp. lyrata]
B3712.	Hypothetical protein SORBIDRAFT_05g003390 [Sorghum bicolor]
B5845.	Hypothetical protein SORBIDRAFT_08g000290 [Sorghum bicolor]
B290.	Predicted protein [Hordeum vulgare subsp. vulgare]
B1359.	Predicted protein [Hordeum vulgare subsp. vulgare]
B1859.	Hypothetical protein MTR_2g103380 [Medicago truncatula]
B14240.	Predicted: E3 Ubiquitin-protein ligase At4g11680-like [Brachypodium distachyon]
B13105.	Hypothetical protein SORBIDRAFT_03g014730 [Sorghum bicolor]
B17955.	Predicted: uncharacterized protein LOC100828941 [Brachypodium distachyon]
B5420.	Os03g0342900 [Oryza sativa Japonica Group]
B6147.	Heat shock Transcription factor A2 [Vitis vinifera]
B3426.	Predicted: probable Beta-1,3-galactosyltransferase 2 [Vitis vinifera]
B12779.	Hypothetical protein SORBIDRAFT_01g001170 [Sorghum bicolor]
B5733.	Predicted protein [Populus trichocarpa]
B2852.	Peroxidase [Doritis pulcherrima x Phalaenopsis hybrid cultivar]
B255.	RecName: Full=Splicing factor U2af large subunit A; AltName: Full=U2 auxiliary factor 65 kDa subunit A; AltName: Full=U2 Small Nuclear ribonucleoprotein auxiliary factor large subunit A; Short=U2 snRNP auxiliary factor large subunit A
B9511.	Predicted: uncharacterized protein LOC100821264 [Brachypodium distachyon]
B8262.	Hypothetical protein SORBIDRAFT_01g015900 [Sorghum bicolor]
B4495.	Os02g0516600 [Oryza sativa Japonica Group]
B15509.	Predicted: dnaJ homolog subfamily B member 4-like [Brachypodium distachyon]
B4937.	Conserved Hypothetical protein [Ricinus communis]
B15938.	Hypothetical protein SORBIDRAFT_03g024040 [Sorghum bicolor]
B13389.	Predicted: uncharacterized protein LOC100829209 [Brachypodium distachyon]
B2021.	Hypothetical protein SORBIDRAFT_03g008240 [Sorghum bicolor]
B15955.	Hypothetical protein [Oryza sativa Indica Group]
B10288.	Predicted: pentatricopeptide repeat-containing protein At3g26782, Mitochondrial-like [Vitis vinifera]
B3690.	Os12g0613000 [Oryza sativa Japonica Group]
B1072.	Predicted: dnaJ homolog subfamily C member 25-like [Brachypodium distachyon]
B17947.	Os02g0760500 [Oryza sativa Japonica Group]
B9117.	Predicted: BTB/POZ domain-containing protein At1g21780 [Vitis vinifera]
B14988.	Hypothetical protein SORBIDRAFT_09g004530 [Sorghum bicolor]
B20278.	Hypothetical protein SORBIDRAFT_01g038660 [Sorghum bicolor]
B2632.	Phytochrome B [Sorghum bicolor subsp. verticilliflorum]
B9172.	Predicted protein [Hordeum vulgare subsp. vulgare]
B445.	Os12g0149900 [Oryza sativa Japonica Group]
B7281.	Hypothetical protein OsI_23132 [Oryza sativa Indica Group]
B13734.	Predicted protein [Populus trichocarpa]
B17933.	Nodule protein Dg93-like protein [Potamogeton distinctus]
B4366.	Hypothetical protein OsJ_30107 [Oryza sativa Japonica Group]
B13915.	Hypothetical protein SORBIDRAFT_01g002650 [Sorghum bicolor]
B5169.	Predicted protein [Populus trichocarpa]
B15472.	Predicted: E3 Ubiquitin-protein ligase KEG-like isoform 1 [Brachypodium distachyon]
B12790.	Predicted: Inorganic pyrophosphatase 2 [Vitis vinifera]
B12945.	Hypothetical protein OsJ_36510 [Oryza sativa Japonica Group]
B8739.	Os02g0700500 [Oryza sativa Japonica Group]
B15083.	Hypothetical protein SORBIDRAFT_10g020950 [Sorghum bicolor]
B2896.	Remorin-related [Musa acuminata]
B2711.	Hypothetical protein SORBIDRAFT_06g033020 [Sorghum bicolor]
B13908.	Os02g0327000 [Oryza sativa Japonica Group]
B15918.	Predicted: Heat shock protein 83-like isoform 2 [Vitis vinifera]
B6290.	LOC100282984 [Zea mays]
B2970.	Predicted: uncharacterized protein LOC100790904 [Glycine max]
B28.	Hypothetical protein SORBIDRAFT_01g036910 [Sorghum bicolor]
B7596.	Predicted: E3 Ubiquitin-protein ligase At4g11680-like isoform 1 [Brachypodium distachyon]
B3347.	Predicted: uncharacterized protein LOC100791019 isoform 1 [Glycine max]
B2656.	LOC100283069 [Zea mays]
B17920.	Vacuolar Calcium Binding protein [Raphanus sativus]
B5748.	LOC100281708 [Zea mays]
B7809.	Hypothetical protein OsI_07602 [Oryza sativa Indica Group]
B15666.	Hypothetical protein OsJ_05798 [Oryza sativa Japonica Group]
B6207.	Caffeic Acid-3-O-methyltransferase [Bambusa oldhamii]
B8680.	Transposon protein, Putative, Mutator sub-Class, Expressed [Oryza sativa Japonica Group]
B14077.	Predicted protein [Hordeum vulgare subsp. vulgare]
B9794.	Os12g0161500 [Oryza sativa Japonica Group]
B8428.	Zinc ion Binding protein [Arabidopsis lyrata subsp. lyrata]
B3521.	Predicted protein [Hordeum vulgare subsp. vulgare]
B6293.	Predicted protein [Populus trichocarpa]
B15136.	Tubulin-specific Chaperone B, Putative [Ricinus communis]
B208.	Os02g0244600 [Oryza sativa Japonica Group]
B5010.	Predicted: U-box domain-containing protein 25-like [Brachypodium distachyon]
B7348.	Aberrant large forked product, Putative [Ricinus communis]
B10877.	Predicted protein [Hordeum vulgare subsp. vulgare]
B1315.	PWWP domain protein-like [Oryza sativa Japonica Group]
B7619.	Hypothetical protein OsJ_16734 [Oryza sativa Japonica Group]
B4015.	Predicted: uncharacterized protein LOC100823141 [Brachypodium distachyon]
B12900.	Predicted: uncharacterized protein LOC100844387 [Brachypodium distachyon]
B8972.	Hypothetical protein SORBIDRAFT_03g030490 [Sorghum bicolor]
B7586.	Predicted: sphingoid long-chain bases kinase 1-like [Brachypodium distachyon]
B7743.	Hypothetical protein SORBIDRAFT_10g028600 [Sorghum bicolor]
B6903.	Hypothetical protein OsI_31737 [Oryza sativa Indica Group]
B708.	Predicted: Mitochondrial substrate carrier family protein C-like [Brachypodium distachyon]
B8899.	Putative hAT family dimerisation domain containing protein, identical [Solanum demissum]
B10166.	RecName: Full=Homeobox-Leucine zipper protein HOX19; AltName: Full=HD-ZIP protein HOX19; AltName: Full=Homeodomain Transcription factor HOX19; AltName: Full=OsHox19
B9157.	Hypothetical protein SORBIDRAFT_01g006383 [Sorghum bicolor]
B5547.	Glycerol-3-phosphate Acyltransferase [Elaeis guineensis]
B4492.	SKP1/ASK1-like protein [Triticum aestivum]
B6473.	Hypothetical protein OsI_30986 [Oryza sativa Indica Group]
B1637.	Hypothetical protein OsI_36677 [Oryza sativa Indica Group]
B8739.	Os02g0700500 [Oryza sativa Japonica Group]
B7820.	Hypothetical protein SORBIDRAFT_01g043600 [Sorghum bicolor]
B12238.	Predicted protein [Hordeum vulgare subsp. vulgare]
B12969.	Predicted protein [Hordeum vulgare subsp. vulgare]
B12298.	Predicted: uncharacterized protein LOC100262870 [Vitis vinifera]
B672.	Os09g0413600 [Oryza sativa Japonica Group]
B3077.	Hypothetical protein SORBIDRAFT_01g006700 [Sorghum bicolor]
B2815.	Os12g0632800 [Oryza sativa Japonica Group]
B2893.	Predicted: Zinc finger CCCH domain-containing protein 1-like [Vitis vinifera]
B5279.	Predicted: DNA Helicase INO80-like [Vitis vinifera]
B8539.	Predicted: lysosomal Pro-X carboxypeptidase-like [Brachypodium distachyon]
B67.	DNA Binding protein, Putative [Ricinus communis]
B1218.	Hypothetical protein OsI_25742 [Oryza sativa Indica Group]
B441.	Predicted: uncharacterized protein LOC100249192 [Vitis vinifera]
B5882.	Os01g0559000 [Oryza sativa Japonica Group]
B13978.	Hypothetical protein OsJ_17355 [Oryza sativa Japonica Group]
B13399.	Hypothetical protein OsJ_10463 [Oryza sativa Japonica Group]
B16673.	Hypothetical protein OsI_24259 [Oryza sativa Indica Group]
B8621.	Predicted protein [Hordeum vulgare subsp. vulgare]
B5055.	Os05g0449900 [Oryza sativa Japonica Group]
B7575.	Predicted protein [Populus trichocarpa]
B3496.	Leucine-rich repeat family protein, Putative, Expressed [Oryza sativa Japonica Group]
B3865.	Hypothetical protein SORBIDRAFT_02g003490 [Sorghum bicolor]
B17305.	Predicted: tubby-like F-box protein 12-like [Brachypodium distachyon]
B1595.	Ring-H2 Zinc finger protein [Zea mays]
B1630.	Predicted: uncharacterized protein LOC100835763 [Brachypodium distachyon]
B10805.	Bowman-Birk Serine proteinase inhibitor [Musa acuminata AAA Group]
B11942.	Predicted: 16.0 kDa Heat shock protein, Peroxisomal-like [Brachypodium distachyon]
B1203.	AP2 Transcription factor [Triticum aestivum]
B836.	Predicted: uncharacterized protein LOC100837396 [Brachypodium distachyon]
B1080.	Predicted: Mitochondrial Ubiquitin ligase activator of nfkb 1 [Vitis vinifera]
B15023.	Predicted: PRA1 family protein B4 isoform 1 [Vitis vinifera]
B842.	Class I Chitinase [Elaeis guineensis]
B7921.	B0518A01.2 [Oryza sativa Indica Group]
B6902.	Hypothetical protein ARALYDRAFT_907164 [Arabidopsis lyrata subsp. lyrata]
B4267.	Hypothetical protein OsJ_09259 [Oryza sativa Japonica Group]
B16997.	Predicted: CBL-interActing protein kinase 19-like [Brachypodium distachyon]
B6984.	Predicted: nucleolysin TIAR [Vitis vinifera]
B468.	Predicted: uncharacterized protein LOC100256846 [Vitis vinifera]
B490.	Predicted: Ethylene-responsive Transcription factor 9-like [Glycine max]
B2717.	Hypothetical protein OsI_26815 [Oryza sativa Indica Group]
B8117.	Predicted protein [Hordeum vulgare subsp. vulgare]
B3579.	Hypothetical protein SORBIDRAFT_08g017720 [Sorghum bicolor]
B562.	Predicted: pyruvate decarboxylase isozyme 1 [Vitis vinifera]
B6726.	Hypothetical protein OsJ_34195 [Oryza sativa Japonica Group]
B3709.	Os08g0359900 [Oryza sativa Japonica Group]
B8619.	Hypothetical protein OsJ_25616 [Oryza sativa Japonica Group]
B12768.	Hypothetical protein OsJ_12612 [Oryza sativa Japonica Group]
B503.	Hypothetical protein VITISV_035335 [Vitis vinifera]
B15284.	Translational initiation factor eIF1 [Elaeis guineensis]
B1637.	Hydroquinone glucosyltransferase, Putative, Expressed [Triticum aestivum]
B18374.	Hypothetical protein OsI_18238 [Oryza sativa Indica Group]
B576.	Predicted: armadillo repeat-containing protein 8-like [Brachypodium distachyon]
B15306.	Os02g0643200 [Oryza sativa Japonica Group]
B3372.	Predicted: d-3-phosphoglycerate dehydrogenase, Chloroplastic-like [Vitis vinifera]
B6392.	Hypothetical protein SORBIDRAFT_01g005890 [Sorghum bicolor]
B3830.	Os01g0331100 [Oryza sativa Japonica Group]
B12024.	Os02g0748100 [Oryza sativa Japonica Group]
B1887.	Hypothetical protein SORBIDRAFT_09g028130 [Sorghum bicolor]
B3080.	Hypothetical protein SORBIDRAFT_01g028160 [Sorghum bicolor]
B16020.	Predicted: isoamylase 2, Chloroplastic-like [Glycine max]
B7787.	Predicted: uncharacterized protein LOC100246257 [Vitis vinifera]
B6428.	Cinnamoyl-CoA reductase [Zea mays]
B481.	Hypothetical protein OsI_37368 [Oryza sativa Indica Group]
B5384.	Predicted protein [Hordeum vulgare subsp. vulgare]
B3880.	Predicted protein [Hordeum vulgare subsp. vulgare]
B4427.	Predicted: shaggy-related protein kinase kappa [Vitis vinifera]
B2515.	Hypothetical protein OsI_05585 [Oryza sativa Indica Group]
B5517.	Pherophorin-C1 protein precursor [Chlamydomonas reinhardtii]
B5711.	Predicted: NAC domain-containing protein 68 [Vitis vinifera]
B7375.	Os08g0492500 [Oryza sativa Japonica Group]
B107.	Hypothetical protein OsI_22301 [Oryza sativa Indica Group]
B9128.	Hypothetical protein OsI_31611 [Oryza sativa Indica Group]
B1127.	Acetolactate synthase [Schoenoplectus juncoides]
B18058.	Predicted protein [Populus trichocarpa]
B6007.	Os12g0581600 [Oryza sativa Japonica Group]
B4272.	Hypothetical protein OsJ_19800 [Oryza sativa Japonica Group]
B13377.	Hypothetical protein SORBIDRAFT_08g007120 [Sorghum bicolor]
B17308.	ATP-sulfurylase [Camellia sinensis]
B10554.	Predicted: spermatogenesis-associated protein 20-like [Brachypodium distachyon]
B15948.	Predicted protein [Populus trichocarpa]
B3868.	Predicted protein [Hordeum vulgare subsp. vulgare]
B17551.	Hypothetical protein OsI_34383 [Oryza sativa Indica Group]
B3924.	Predicted: uncharacterized protein LOC100253653 [Vitis vinifera]
B5827.	Predicted: uncharacterized protein LOC100825605 [Brachypodium distachyon]
B8274.	Proline rich Cell wall protein1 precursor [Zea mays]
B6455.	Hypothetical protein OsI_09535 [Oryza sativa Indica Group]
B8206.	Predicted: photosystem II core complex proteins psbY, Chloroplastic-like [Vitis vinifera]
B9611.	Hypothetical protein OsI_18782 [Oryza sativa Indica Group]
B1126.	Predicted: uncharacterized protein LOC100832635 [Brachypodium distachyon]
B8396.	Predicted: Transcriptional regulator ATRX-like [Brachypodium distachyon]
B14703.	Hypothetical protein OsI_05122 [Oryza sativa Indica Group]
B8174.	Predicted: probable U6 snRNA-associated Sm-like protein LSm1-like [Brachypodium distachyon]
B15429.	Predicted: uncharacterized protein LOC100822720 [Brachypodium distachyon]
B17423.	Predicted: Vesicle-associated protein 4-2 [Vitis vinifera]
B3693.	Os09g0327400 [Oryza sativa Japonica Group]
B7329.	Hypothetical protein OsI_31080 [Oryza sativa Indica Group]
B8665.	Hypothetical protein VITISV_002198 [Vitis vinifera]
B3194.	Hypothetical protein OsJ_29564 [Oryza sativa Japonica Group]
B12908.	Os12g0594200 [Oryza sativa Japonica Group]
B3348.	Hypothetical protein OsI_20777 [Oryza sativa Indica Group]
B5546.	RecName: Full=E3 Ubiquitin-protein ligase BRE1-like 1
B433.	Hypothetical protein OsI_05027 [Oryza sativa Indica Group]
B5674.	Os09g0535000 [Oryza sativa Japonica Group]
B8.	Os03g0680800 [Oryza sativa Japonica Group]
B8182.	Aldehyde dehydrogenase [Oryza sativa]
B11177.	Hypothetical protein SORBIDRAFT_02g033170 [Sorghum bicolor]
B2895.	Zinc finger family protein [Arabidopsis lyrata subsp. lyrata]
B16543.	Hypothetical protein SORBIDRAFT_04g028610 [Sorghum bicolor]
B2762.	Hypothetical protein SORBIDRAFT_06g001130 [Sorghum bicolor]
B17382.	ACC synthase [Hordeum vulgare]
B2431.	Predicted: probable rhamnose biosynthetic enzyme 1-like [Glycine max]
B12816.	Hypothetical protein OsJ_22101 [Oryza sativa Japonica Group]
B9323.	Hypothetical protein SORBIDRAFT_03g013535 [Sorghum bicolor]
B566.	RecName: Full=Glucose-6-phosphate 1-dehydrogenase, Cytoplasmic isoform; Short=G6PD
B15830.	Conserved Hypothetical protein [Ricinus communis]
B217.	Glyoxalase II, Putative [Ricinus communis]
B525.	Predicted: uncharacterized protein LOC100798241 [Glycine max]
B3774.	UDP-glucose pyrophosphorylase [Bambusa oldhamii]
B7416.	Predicted protein [Hordeum vulgare subsp. vulgare]
B8360.	Predicted protein [Populus trichocarpa]
B2753.	Hypothetical protein SORBIDRAFT_05g006860 [Sorghum bicolor]
B6410.	Hypothetical protein OsI_32231 [Oryza sativa Indica Group]
B783.	Predicted protein [Hordeum vulgare subsp. vulgare]
B5205.	Hypothetical protein SORBIDRAFT_09g030830 [Sorghum bicolor]
B12798.	Os04g0472300 [Oryza sativa Japonica Group]
B16144.	Hypothetical protein SORBIDRAFT_04g000390 [Sorghum bicolor]
B10590.	Os03g0300400 [Oryza sativa Japonica Group]
B14831.	Hypothetical protein SORBIDRAFT_09g018100 [Sorghum bicolor]
B5978.	Hypothetical protein OsJ_03012 [Oryza sativa Japonica Group]
B7271.	Predicted: uncharacterized endoplasmic reticulum Membrane protein C16E8.02-like [Vitis vinifera]
B1442.	Hypothetical protein SORBIDRAFT_03g041700 [Sorghum bicolor]
B12032.	Hypothetical protein OsI_08522 [Oryza sativa Indica Group]
B5560.	Hypothetical protein SORBIDRAFT_06g033640 [Sorghum bicolor]
B704.	Predicted: uncharacterized protein LOC100837806 [Brachypodium distachyon]
B222.	Predicted: uncharacterized protein LOC100846713 [Brachypodium distachyon]
B1205.	Predicted: uncharacterized protein LOC100821069 [Brachypodium distachyon]
B2790.	Predicted protein [Populus trichocarpa]
B10489.	gi|218191410|gb|EEC73837.1|/2.94686e-172/hH
B3891.	Hypothetical protein OsJ_28299 [Oryza sativa Japonica Group]
B10278.	LOC100280909 [Zea mays]
B824.	Predicted: TriAcylglycerol lipase 2 [Vitis vinifera]
B20273.	Hypothetical protein SORBIDRAFT_10g005130 [Sorghum bicolor]
B6547.	Hypothetical protein SORBIDRAFT_10g021900 [Sorghum bicolor]
B13398.	Hypothetical protein OsJ_16432 [Oryza sativa Japonica Group]
B7279.	Os08g0109000 [Oryza sativa Japonica Group]
B11906.	Predicted protein [Hordeum vulgare subsp. vulgare]
B14572.	Predicted: uncharacterized protein LOC100267774 [Vitis vinifera]
B2915.	OSIGBa0112M24.4 [Oryza sativa Indica Group]
B9277.	Os01g0874700 [Oryza sativa Japonica Group]
B4782.	Nucleolar GtP-Binding protein, Putative [Ricinus communis]
B2325.	Putative armadillo repeat containing protein [Oryza sativa Japonica Group]
B12649.	Predicted protein [Populus trichocarpa]
B3769.	Hypothetical protein MTR_5g068640 [Medicago truncatula]
B1215.	Predicted: uncharacterized protein LOC100844344 [Brachypodium distachyon]
B3085.	Predicted: Heat stress Transcription factor C-2a-like [Brachypodium distachyon]
B9486.	Predicted: uncharacterized protein LOC100245073 [Vitis vinifera]
B16011.	Predicted: Cell division protein ftsY homolog [Glycine max]
B1159.	Pherophorin-C5 protein precursor [Chlamydomonas reinhardtii]
B5451.	Cellulose synthase [Phyllostachys edulis]
B16611.	Os09g0248100 [Oryza sativa Japonica Group]
B14170.	Predicted: Acyl-coenzyme A thioesterase 13-like [Brachypodium distachyon]
B693.	Predicted: vacuolar fusion protein MON1 homolog A-like [Brachypodium distachyon]
B246.	Hypothetical protein OsJ_12591 [Oryza sativa Japonica Group]
B1389.	Predicted: probable pectate lyase 12-like [Brachypodium distachyon]
B18020.	Os01g0753800 [Oryza sativa Japonica Group]
B1141.	Hypothetical protein SORBIDRAFT_10g004840 [Sorghum bicolor]
B3458.	Ethylene response factor [Ophiopogon japonicus]
B915.	Hypothetical protein OsJ_04961 [Oryza sativa Japonica Group]
B5508.	Hypothetical protein SORBIDRAFT_04g035840 [Sorghum bicolor]
B2507.	Heat shock 70 kDa protein, Putative [Ricinus communis]
B2751.	Predicted: uncharacterized protein LOC100841793 [Brachypodium distachyon]
B5045.	Predicted: protein DEHYDRATION-INDUCED 19 homolog 2-like [Brachypodium distachyon]
B3029.	Hypothetical protein SORBIDRAFT_02g044010 [Sorghum bicolor]
B12294.	Hypothetical protein SORBIDRAFT_10g029140 [Sorghum bicolor]
B8279.	DHHC Zinc finger domain containing protein [Zea mays]
B227.	Predicted protein [Hordeum vulgare subsp. vulgare]
B938.	Predicted: Thioredoxin-like protein CXXS1 [Vitis vinifera]
B8803.	Hypothetical protein OsI_19958 [Oryza sativa Indica Group]
B14724.	Pectate lyase II enzyme [Musa acuminata AAA Group]
B6195.	Predicted protein [Hordeum vulgare subsp. vulgare]
B11660.	Predicted: carnitinyl-CoA dehydratase-like [Brachypodium distachyon]
B10530.	gi|242059923|ref|XP_002459107.1|/6.76962e-163/hH
B5298.	Os04g0626900 [Oryza sativa Japonica Group]
B539.	Lipid transfer protein [Vigna radiata]
B6805.	Predicted: uncharacterized protein LOC100825224 [Brachypodium distachyon]
B1326.	Auxin-repressed protein [Elaeis guineensis]
B16666.	Os01g0209400 [Oryza sativa Japonica Group]
B16575.	Predicted: dnaJ protein homolog 2-like [Brachypodium distachyon]
B17061.	Hypothetical protein OsI_27268 [Oryza sativa Indica Group]
B58.	Predicted protein [Hordeum vulgare subsp. vulgare]
B1651.	Predicted: FACT complex subunit SPT16-like [Vitis vinifera]
B4407.	Hypothetical protein OsI_15333 [Oryza sativa Indica Group]
B2070.	Hypothetical protein OsJ_08689 [Oryza sativa Japonica Group]
B6440.	Predicted: probable Serine/Threonine-protein kinase At1g54610-like [Vitis vinifera]
B6199.	Phospholipase C, Putative [Ricinus communis]
B6404.	Predicted: uncharacterized protein LOC100248412 [Vitis vinifera]
B10678.	Os12g0242100 [Oryza sativa Japonica Group]
B16610.	Hypothetical protein SORBIDRAFT_09g004700 [Sorghum bicolor]
B5600.	Hypothetical protein OsI_34622 [Oryza sativa Indica Group]
B9331.	Predicted protein [Hordeum vulgare subsp. vulgare]
B21503.	GRAS family protein, partial [Dimocarpus longan]
B2789.	Hypothetical protein SORBIDRAFT_01g022690 [Sorghum bicolor]
B364.	Predicted: uncharacterized protein LOC100846542 [Brachypodium distachyon]
B17380.	Pepsin A, Putative, Expressed [Triticum aestivum]
B8813.	Os03g0248600 [Oryza sativa Japonica Group]
B18582.	Os07g0655300 [Oryza sativa Japonica Group]
B17309.	Predicted: ATP-sulfurylase 3, Chloroplastic-like [Brachypodium distachyon]
B6106.	Pyridoxal biosynthesis protein PDX1.3 [Arabidopsis thaliana]
B9522.	Os04g0223000 [Oryza sativa Japonica Group]
B17980.	Os12g0582800 [Oryza sativa Japonica Group]
B2212.	DREB 2A [Cenchrus americanus]
B270.	Os04g0634800 [Oryza sativa Japonica Group]
B14963.	Senescence-associated protein [Elaeis guineensis]
B637.	Predicted: Low QUALITY PROTEIN: endoGlucanase 22-like [Brachypodium distachyon]
B3006.	Hypothetical protein OsI_27579 [Oryza sativa Indica Group]
B16715.	Alcohol dehydrogenase 1 [Oryza brachyantha]
B1212.	Cinnamoyl CoA reductase [Hordeum vulgare]
B8323.	Hypothetical protein SORBIDRAFT_01g016820 [Sorghum bicolor]
B17194.	Hypothetical protein OsI_19503 [Oryza sativa Indica Group]
B8200.	CBL-interActing Serine/Threonine-protein kinase, Putative [Ricinus communis]
B5744.	Predicted: uncharacterized protein LOC100828689 [Brachypodium distachyon]
B9142.	Os11g0128300 [Oryza sativa Japonica Group]
B14507.	Hypothetical protein OsI_00527 [Oryza sativa Indica Group]
B11857.	Hypothetical protein SORBIDRAFT_04g027590 [Sorghum bicolor]
B736.Contig4.	Os11g0703900 [Oryza sativa Japonica Group]
B5356.	Hypothetical protein OsI_17686 [Oryza sativa Indica Group]
B5286.	Hypothetical protein OsI_10012 [Oryza sativa Indica Group]
B12270.	Predicted protein [Hordeum vulgare subsp. vulgare]
B5011.	Os08g0425800 [Oryza sativa Japonica Group]
B546.	Hypothetical protein SORBIDRAFT_01g030980 [Sorghum bicolor]
B11355.	Predicted: uncharacterized protein LOC100260231 [Vitis vinifera]
B9656.	Predicted: 2-phytyl-1,4-naphtoquinone methyltransferase, Chloroplastic-like [Brachypodium distachyon]
B16242.	WRKY32 protein [Glycine max]
B7828.	Hypothetical protein SORBIDRAFT_03g039320 [Sorghum bicolor]
B13786.	Os04g0615100 [Oryza sativa Japonica Group]
B1531.	Predicted: uncharacterized protein LOC100836633 [Brachypodium distachyon]
B3270.	Calcium-Binding EF hand family protein [Arabidopsis lyrata subsp. lyrata]
B11161.	Predicted protein [Populus trichocarpa]
B9045.	Hypothetical protein OsI_04690 [Oryza sativa Indica Group]
B5671.	Ubiquitin [Papaver somniferum]
B664.	Hypothetical protein SORBIDRAFT_02g010610 [Sorghum bicolor]
B14620.	Predicted: uncharacterized protein LOC100250355 [Vitis vinifera]
B8781.	Vacuolar protein sorting vps16, Putative [Ricinus communis]
B9419.	Hypothetical protein OsI_26327 [Oryza sativa Indica Group]
B6734.	Hypothetical protein OsI_14820 [Oryza sativa Indica Group]
B3004.	Hypothetical protein OsI_11909 [Oryza sativa Indica Group]
B9180.	Conserved Hypothetical protein [Ricinus communis]
B3430.	RecName: Full=S-adenosylmethionine synthase; Short=AdoMet synthase; AltName: Full=Methionine adenosyltransferase; Short=MAT
B439.	Predicted: uncharacterized protein At5g48480 [Vitis vinifera]
B6394.	RecName: Full=Non-specific Lipid-transfer protein; Short=LTP
B6619.	Transferase, transferring glycosyl groups, Putative [Ricinus communis]
B3288.	Os06g0148200 [Oryza sativa Japonica Group]
B9271.	Hypothetical protein OsI_09910 [Oryza sativa Indica Group]
B4661.	Cinnamyl alcohol dehydrogenase [Elaeis guineensis]
B4923.	Predicted: Calmodulin-Binding Transcription activator 4-like [Brachypodium distachyon]
B6054.	Hypothetical protein OsI_22219 [Oryza sativa Indica Group]
B10114.	Endonuclease/exonuclease/phosphatase family protein [Arabidopsis thaliana]
B8233.	Predicted protein [Hordeum vulgare subsp. vulgare]
B8190.	Predicted: peroxidase 45-like isoform 2 [Brachypodium distachyon]
B6888.	Hypothetical protein SORBIDRAFT_03g004650 [Sorghum bicolor]
B15219.	Os03g0242900 [Oryza sativa Japonica Group]
B17161.	Hypothetical protein SORBIDRAFT_01g046880 [Sorghum bicolor]
B4592.	DNA Binding protein [Zea mays]
B5681.	Os04g0598900 [Oryza sativa Japonica Group]
B2794.	XyloGlucan endotransglycosylase, partial [Ananas comosus]
B1391.	Hypothetical protein MTR_1g072550 [Medicago truncatula]
B7096.	Hypothetical protein OsI_14069 [Oryza sativa Indica Group]
B14881.	Hypothetical protein OsI_30530 [Oryza sativa Indica Group]
B12876.	Os06g0493000 [Oryza sativa Japonica Group]
B1062.	Hypothetical protein OsI_09659 [Oryza sativa Indica Group]
B1050.	Hypothetical protein SORBIDRAFT_01g013530 [Sorghum bicolor]
B2403.	Starch synthase, Putative [Ricinus communis]
B12659.	Expressed protein [Oryza sativa Japonica Group]
B4659.	Os05g0207500 [Oryza sativa Japonica Group]
B1139.	Hypothetical protein SORBIDRAFT_01g028020 [Sorghum bicolor]
B302.	Hypothetical protein SORBIDRAFT_07g029190 [Sorghum bicolor]
B14472.	Hypothetical protein OsI_03055 [Oryza sativa Indica Group]
B4711.	Protein phosphatase 2C, Putative [Musa balbisiana]
B3748.	Predicted: probable LRR receptor-like Serine/Threonine-protein kinase At1g06840-like [Brachypodium distachyon]
B13769.	Hypothetical protein OsI_38465 [Oryza sativa Indica Group]
B17827.	Predicted: staphylococcal nuclease domain-containing protein 1 [Vitis vinifera]
B17946.	Hypothetical protein OsI_11369 [Oryza sativa Indica Group]
B4670.	Os03g0185200 [Oryza sativa Japonica Group]
B228.	Dek1-calpain-like protein [Oryza sativa]
B3574.	Hypothetical protein SORBIDRAFT_04g038010 [Sorghum bicolor]
B8324.	Predicted: uncharacterized protein LOC100257560 [Vitis vinifera]
B1953.	Hypothetical protein SORBIDRAFT_10g030270 [Sorghum bicolor]
B7574.	Hypothetical protein SORBIDRAFT_01g002530 [Sorghum bicolor]
B14737.	Protein translocase, Putative [Ricinus communis]
B454.	Putative Actin-dePolymerizing factor [Wolffia arrhiza]
B3610.	Predicted: phosphoenolpyruvate carboxylase 1-like [Brachypodium distachyon]
B2310.	Prolyl oligopeptidase family protein, Expressed [Oryza sativa Japonica Group]
B317.	Predicted: uncharacterized protein LOC100823838 [Brachypodium distachyon]
B14993.	Predicted: probable glycerol-3-phosphate Acyltransferase 3 [Vitis vinifera]
B11977.	Hypothetical protein OsI_08879 [Oryza sativa Indica Group]
B14794.	Os08g0544800 [Oryza sativa Japonica Group]
B6890.	Predicted: UDP-galactose transporter 2 isoform 1 [Vitis vinifera]
B4049.	Predicted protein [Populus trichocarpa]
B7506.	Predicted protein [Populus trichocarpa]
B3646.	Os09g0338400 [Oryza sativa Japonica Group]
B16364.	Os01g0589300 [Oryza sativa Japonica Group]
B16952.	Hypothetical protein SORBIDRAFT_01g042440 [Sorghum bicolor]
B104.	Predicted: Transcription factor TGA1 [Vitis vinifera]
B13967.	Membrane protein [Oryza brachyantha]
B4940.	Hypothetical protein SORBIDRAFT_04g037570 [Sorghum bicolor]
B16370.	Predicted: Transcription factor MYC2-like [Vitis vinifera]
B18213.	Hypothetical protein SORBIDRAFT_06g000460 [Sorghum bicolor]
B12822.	Hypothetical protein OsJ_10020 [Oryza sativa Japonica Group]
B13209.	Cc-nbs-lrr resistance protein [Populus trichocarpa]
B4001.	Coiled-coil domain-containing protein, Putative [Ricinus communis]
B85.	Hypothetical protein OsI_22186 [Oryza sativa Indica Group]
B17021.	Predicted: probable protein phosphatase 2C 58-like [Brachypodium distachyon]
B18808.	Predicted protein [Hordeum vulgare subsp. vulgare]
B5539.	Predicted: monothiol Glutaredoxin-S12, Chloroplastic-like [Brachypodium distachyon]
B1384.	gi|357160216|ref|XP_003578693.1|/0/Predicted: probable anion transporter 4, Chloroplastic-like [Brachypodium distachyon]
B16165.	RING-H2 finger protein ATL2B [Zea mays]
B9350.	Predicted: uncharacterized protein LOC100835368 [Brachypodium distachyon]
B4029.Contig4.	XyloGlucan endotransglucosylase/Hydrolase [Medicago truncatula]
B710.	Chalcone synthase [Tricyrtis hirta]
B4363.	Hypothetical protein OsI_34083 [Oryza sativa Indica Group]
B14309.	Hypothetical protein SORBIDRAFT_02g028990 [Sorghum bicolor]
B3391.	Predicted protein [Hordeum vulgare subsp. vulgare]
B8558.	Predicted protein [Hordeum vulgare subsp. vulgare]
B17500.	Predicted: G-Type lectin S-receptor-like Serine/Threonine-protein kinase RLK1-like [Glycine max]
B907.	Protein LOC100844956 [Brachypodium distachyon]
B4272.	Hypothetical protein OsI_27885 [Oryza sativa Indica Group]
B1611.	Hypothetical protein OsJ_27256 [Oryza sativa Japonica Group]
B3775.	Predicted: nudix Hydrolase 15, Mitochondrial-like isoform 1 [Glycine max]
B8506.	Hypothetical protein [Zea mays]
B6370.	Homeobox protein HD1 [Zea mays]
B1136.	Receptor-like protein kinase precursor [Glycine max]
B8156.	Os03g0822300 [Oryza sativa Japonica Group]
B12025.	Predicted: uncharacterized protein LOC100828365 [Brachypodium distachyon]
B6626.	Os08g0484500 [Oryza sativa Japonica Group]
B8616.	Predicted: 1-(5-phosphoribosyl)-5-[(5-phosphoribosylAmino)methylideneAmino] imidazole-4-carboxamide isomerase, Chloroplastic-like [Brachypodium distachyon]
B12898.	Predicted: epidermis-specific secreted glycoprotein EP1-like [Vitis vinifera]
B4792.	Hypothetical protein OsI_31110 [Oryza sativa Indica Group]
B10876.	Predicted protein [Hordeum vulgare subsp. vulgare]
B1274.	Os11g0708400 [Oryza sativa Japonica Group]
B19000.	CBL-interActing Serine/Threonine-protein kinase 12 [Arabidopsis thaliana]
B1485.	Zinc-finger protein, partial [Elaeis guineensis]
B13814.	Calcineurin B-like protein 01 [Vitis vinifera]
B1278.	Hypothetical protein OsJ_14973 [Oryza sativa Japonica Group]
B8282.	Hypothetical protein SORBIDRAFT_05g000986 [Sorghum bicolor]
B8183.	Hypothetical protein OsI_24447 [Oryza sativa Indica Group]
B19425.	Hypothetical protein SORBIDRAFT_10g022360 [Sorghum bicolor]
B993.	Os10g0410700 [Oryza sativa Japonica Group]
B5062.	Hypothetical protein SORBIDRAFT_09g018170 [Sorghum bicolor]
B7442.	Hypothetical protein SORBIDRAFT_04g000310 [Sorghum bicolor]
B17360.	Os02g0820600 [Oryza sativa Japonica Group]
B5248.	Predicted: eukaryotic translation initiation factor 2 subunit 3 [Glycine max]
B856.	Predicted protein [Hordeum vulgare subsp. vulgare]
B756.	Predicted: uncharacterized protein LOC100264929 [Vitis vinifera]
B13207.	Os03g0102100 [Oryza sativa Japonica Group]
B6372.	Hypothetical protein OsI_03851 [Oryza sativa Indica Group]
B7657.	Predicted: Low QUALITY PROTEIN: ferrochelatase-1, Chloroplastic-like [Brachypodium distachyon]
B9179.	Predicted: phosphatase Ta0845-like [Brachypodium distachyon]
B8364.	Predicted: uncharacterized Membrane protein YLR241W-like isoform 2 [Brachypodium distachyon]
B12014.	Serine protease inhibitor, Kazal-Type family protein [Arabidopsis thaliana]
B1421.	Predicted: UDP-N-Acetylglucosamine--dolichyl-phosphate N-Acetylglucosaminephosphotransferase-like [Glycine max]
B11414.	Hypothetical protein OsJ_17081 [Oryza sativa Japonica Group]
B9463.	Chorismate mutase 1 [Petunia x hybrida]
B17196.	Os03g0563300 [Oryza sativa Japonica Group]
B9552.	Hypothetical protein OsJ_20285 [Oryza sativa Japonica Group]
B5301.	Predicted: probable 2-oxoglutarate/Fe(II)-dependent dioxygenase [Vitis vinifera]
B469.	Predicted: palmitoyl-protein thioesterase 1-like [Brachypodium distachyon]
B170.	Predicted: probable envelope ADP,ATP carrier protein, Chloroplastic-like [Brachypodium distachyon]
B16174.	LOC100283967 precursor [Zea mays]
B14380.	Predicted: uncharacterized protein LOC100267159 [Vitis vinifera]
B3044.	OSJNBa0006A01.22 [Oryza sativa Japonica Group]
B5184.	Annexin family protein I9 [Oryza sativa Indica Group]
B4070.	Hypothetical protein MTR_8g036520 [Medicago truncatula]
B5944.	Protein Binding protein, Putative [Ricinus communis]
B33.	Os02g0741100 [Oryza sativa Japonica Group]
B6790.	Predicted protein [Populus trichocarpa]
B12787.	Predicted: Serine carboxypeptidase II-3-like [Brachypodium distachyon]
B2774.	Os10g0370500 [Oryza sativa Japonica Group]
B5045.	Predicted: protein DEHYDRATION-INDUCED 19 homolog 2-like [Brachypodium distachyon]
B14735.	Hypothetical protein SORBIDRAFT_01g005300 [Sorghum bicolor]
B9097.	Pyruvate kinase [Glycine max]
B3220.	Predicted: GtPase-activating protein gyp7-like [Vitis vinifera]
B593.	Alanine Aminotransferase [Zea mays]
B14961.	Predicted: uncharacterized protein LOC100840715 [Brachypodium distachyon]
B3933.	Predicted protein [Populus trichocarpa]
B5727.	Os01g0239700 [Oryza sativa Japonica Group]
B1290.	Predicted: Universal stress protein A-like protein [Vitis vinifera]
B357.	Hypothetical protein SORBIDRAFT_03g007440 [Sorghum bicolor]
B3519.	Predicted: uncharacterized protein LOC100785785 [Glycine max]
B8000.	Hypothetical protein SORBIDRAFT_03g044750 [Sorghum bicolor]
B3090.	Diphthamide biosynthesis protein 3 [Zea mays]
B7187.	Predicted: protein RIK-like [Vitis vinifera]
B18099.	Predicted: probable ADP-ribosylation factor GtPase-activating protein AGD13-like [Brachypodium distachyon]
B130.	Os03g0131200 [Oryza sativa Japonica Group]
B5392.	Hypothetical protein RCOM_1068550 [Ricinus communis]
B4734.	Predicted protein [Hordeum vulgare subsp. vulgare]
B4513.	Os03g0815900 [Oryza sativa Japonica Group]
B8115.	Predicted: uncharacterized protein LOC100842069 [Brachypodium distachyon]
B1316.	Hypothetical protein OsI_00705 [Oryza sativa Indica Group]
B5899.	Hypothetical protein OsI_09374 [Oryza sativa Indica Group]
B7677.	Predicted protein [Populus trichocarpa]
B15346.	Hypothetical protein SORBIDRAFT_04g030250 [Sorghum bicolor]
B14884.	Predicted: dihydropyrimidinase-like [Brachypodium distachyon]
B2011.	(1-4)-Beta-mannan endoHydrolase (mannan endo-1,4-Beta-mannosidase), Putative [Musa acuminata]
B5590.	Predicted: uncharacterized protein LOC100842405 [Brachypodium distachyon]
B8122.	Auxilin, Putative [Ricinus communis]
B6656.	Os08g0250900 [Oryza sativa Japonica Group]
B3874.	Predicted protein [Hordeum vulgare subsp. vulgare]
B16828.	Hypothetical protein OsI_09153 [Oryza sativa Indica Group]
B1165.	Predicted protein [Hordeum vulgare subsp. vulgare]
B9840.	Lysine ketoglutarate reductase/saccharopine dehydrogenase [Oryza sativa Japonica Group]
B2820.	Hypothetical protein SORBIDRAFT_06g020520 [Sorghum bicolor]
B3911.	Os11g0169600 [Oryza sativa Japonica Group]
B4298.	Hypothetical protein SORBIDRAFT_01g048570 [Sorghum bicolor]
B12486.	Hypothetical protein OsJ_36631 [Oryza sativa Japonica Group]
B5204.	Predicted protein [Hordeum vulgare subsp. vulgare]
B16113.	Heat shock protein 70 isoform 3 [Solanum lycopersicum]
B7354.	Hypothetical protein OsI_11329 [Oryza sativa Indica Group]
B878.	Predicted protein [Populus trichocarpa]
B12852.	Hypothetical protein VITISV_011279 [Vitis vinifera]
B1685.	Hypothetical protein SORBIDRAFT_02g038750 [Sorghum bicolor]
B13999.	Manganese superoxide dismutase [Elaeis guineensis]
B9143.	Hypothetical protein SORBIDRAFT_03g005260 [Sorghum bicolor]
B12312.	Hypothetical protein SORBIDRAFT_10g022690 [Sorghum bicolor]
B14407.	Hypothetical protein OsI_31664 [Oryza sativa Indica Group]
B7736.	Hypothetical protein OsI_05497 [Oryza sativa Indica Group]
B4779.	Zinc finger family protein [Arabidopsis lyrata subsp. lyrata]
B16270.	Stress-associated protein 5 [Solanum lycopersicum]
B4408.	Hypothetical protein SORBIDRAFT_01g028840 [Sorghum bicolor]
B1950.	Os05g0367900 [Oryza sativa Japonica Group]
B572.	Predicted: red chlorophyll catabolite reductase-like [Brachypodium distachyon]
B8505.	Starch branching enzyme IIa [Zea mays]
B1241.	Os02g0535901 [Oryza sativa Japonica Group]
B3885.	Predicted protein [Populus trichocarpa]
B2125.	Conserved Hypothetical protein [Ricinus communis]
B17948.	Photosystem I assembly protein ycf4 [Potarophytum riparium]
B4155.	Hypothetical protein SORBIDRAFT_03g000920 [Sorghum bicolor]
B11259.	Predicted: endoribonuclease Dicer homolog 1-like [Brachypodium distachyon]
B121.	PhosphoLipid transfer protein 1 [Zea mays subsp. parviglumis]
B12481.	Os05g0404000 [Oryza sativa Japonica Group]
B360.	Predicted: probable pectate lyase 15-like [Brachypodium distachyon]
B7088.	Predicted protein [Hordeum vulgare subsp. vulgare]
B4101.	Predicted protein [Hordeum vulgare subsp. vulgare]
B12340.	Predicted: uncharacterized protein LOC100799736 [Glycine max]
B15198.	Hypothetical protein OsI_32038 [Oryza sativa Indica Group]
B6391.	Predicted protein [Hordeum vulgare subsp. vulgare]
B6361.	Histidine Amino Acid transporter [Oryza sativa Indica Group]
B17328.	Predicted: Ubiquitin carboxyl-terminal Hydrolase 24 [Vitis vinifera]
B6884.	Hypothetical protein OsI_32150 [Oryza sativa Indica Group]
B14384.	Bzip domain Class Transcription factor [Malus x domestica]
B7091.	Predicted: reticuline oxidase-like protein-like [Brachypodium distachyon]
B16036.	Ras-related protein Rab-18 [Zea mays]
B9239.	Predicted: Casein kinase I isoform Delta-like isoform 1 [Vitis vinifera]
B330.	Hypothetical protein SORBIDRAFT_06g032750 [Sorghum bicolor]
B9102.	Predicted protein [Hordeum vulgare subsp. vulgare]
B3725.	Gdp-l-fucose synthase 1 [Oryza sativa Indica Group]
B17134.	Predicted: Conserved oligomeric Golgi complex subunit 8-like [Brachypodium distachyon]
B5834.	Protein phosphatase 2C [Triticum monococcum]
B8668.	Hypothetical protein VITISV_033728 [Vitis vinifera]
B13146.	RecName: Full=Probable alanine--tRNA ligase, Chloroplastic; AltName: Full=Alanyl-tRNA synthetase; Short=AlaRS; Flags: Precursor
B2339.	Hypothetical protein OsI_11006 [Oryza sativa Indica Group]
B8913.	Predicted: uncharacterized protein LOC100840868 [Brachypodium distachyon]
B14297.	RecName: Full=Ferredoxin--nitrite reductase, Chloroplastic; Flags: Precursor
B563.	Predicted: uncharacterized protein LOC100855240 [Vitis vinifera]
B7423.	Predicted protein [Hordeum vulgare subsp. vulgare]
B4106.	Predicted: uncharacterized protein LOC100306569 [Glycine max]
B4753.	Hypothetical protein SORBIDRAFT_04g024340 [Sorghum bicolor]
B13416.	Hypothetical protein SORBIDRAFT_02g037540 [Sorghum bicolor]
B17656.	Predicted: protein transport protein sec23-1-like [Brachypodium distachyon]
B478.	Predicted: copper-transporting ATPase RAN1-like isoform 1 [Brachypodium distachyon]
B12476.	Predicted protein [Hordeum vulgare subsp. vulgare]
B18110.	Catalytic, Putative [Ricinus communis]
B12090.	S-adenosyl-L-methionine synthetase [Fragaria x ananassa]
B696.	Predicted: uncharacterized protein LOC100255631 [Vitis vinifera]
B560.	Hypothetical protein VITISV_011639 [Vitis vinifera]
B16248.	Amine oxidase, flavin-containing family protein, Expressed [Oryza sativa Japonica Group]
B17023.	Predicted protein [Populus trichocarpa]
B8863.	Putative brassinosteroid-insensitive protein 1 [Hordeum vulgare]
B5380.	Hypothetical protein SORBIDRAFT_01g017540 [Sorghum bicolor]
B2817.	Conserved Hypothetical protein [Ricinus communis]
B9365.	Predicted: uncharacterized protein LOC100264917 [Vitis vinifera]
B1479.	Predicted protein [Hordeum vulgare subsp. vulgare]
B10764.	Os09g0363500 [Oryza sativa Japonica Group]
B2302.	RecName: Full=Auxin transport protein BIG
B17018.	Hypothetical protein SORBIDRAFT_05g001600 [Sorghum bicolor]
B109.	Ethylene-responsive factor-like protein 1 [Zea mays]
B16164.	Predicted protein [Hordeum vulgare subsp. vulgare]
B2049.	Hypothetical protein SORBIDRAFT_04g029510 [Sorghum bicolor]
B6338.	gi|381355749|gb|AFG26322.1|/0/pP
B1407.	Predicted protein [Hordeum vulgare subsp. vulgare]
B1217.	Predicted protein [Hordeum vulgare subsp. vulgare]
B2756.	Predicted: uncharacterized protein LOC100259195 [Vitis vinifera]
B1105.	Os01g0926200 [Oryza sativa Japonica Group]
B3026.	Predicted: uncharacterized protein LOC100256197 [Vitis vinifera]
B6815.	Predicted protein [Hordeum vulgare subsp. vulgare]
B16757.	Hypothetical protein ARALYDRAFT_482141 [Arabidopsis lyrata subsp. lyrata]
B6237.	Cysteine proteinase inhibitor [Elaeis guineensis]
B16015.	Predicted: probable S-Acyltransferase At3g18620-like [Brachypodium distachyon]
B7540.	Predicted: Zinc finger protein NUTCRACKER-like [Glycine max]
B5572.	Predicted: uncharacterized protein LOC100835264 [Brachypodium distachyon]
B15561.	Putative Chitinase [Epipremnum aureum]
B38.	Predicted: probable Alpha,Alpha-Trehalose-phosphate synthase [UDP-forming] 11-like [Brachypodium distachyon]
B5367.	ORF100 [Pinus koraiensis]
B3200.	Predicted: uncharacterized protein LOC100830563 [Brachypodium distachyon]
B476.	Predicted: iron-sulfur cluster assembly enzyme ISCU, Mitochondrial-like [Brachypodium distachyon]
B4974.	Myb DNA-Binding domain-containing protein [Musa acuminata]
B12302.	Retinoid-inducible Serine carboxypeptidase, Putative [Ricinus communis]
B5757.	Os06g0677000 [Oryza sativa Japonica Group]
B12398.	Hypothetical protein SORBIDRAFT_10g018300 [Sorghum bicolor]
B15879.	gi|357124163|ref|XP_003563774.1|/2.63994e-117/
B7213.	Predicted protein [Hordeum vulgare subsp. vulgare]
B10037.	Predicted: UPF0496 protein 4 [Vitis vinifera]
B14551.	Conserved Hypothetical protein [Ricinus communis]
B6786.	Hypothetical protein SORBIDRAFT_03g036800 [Sorghum bicolor]
B1100.	Transcription regulator, Putative [Ricinus communis]
B16959.	Os02g0121000 [Oryza sativa Japonica Group]
B539.	Os12g0115300 [Oryza sativa Japonica Group]
B3942.	Hypothetical protein SORBIDRAFT_01g007070 [Sorghum bicolor]
B8452.	Hypothetical protein OsI_02908 [Oryza sativa Indica Group]
B17454.	Predicted: Heat shock 70 kDa protein, Mitochondrial-like [Vitis vinifera]
B17047.	Os11g0207100 [Oryza sativa Japonica Group]
B3304.	Os08g0519400 [Oryza sativa Japonica Group]
B5888.	Predicted: uncharacterized protein LOC100830071 [Brachypodium distachyon]
B681.	Os01g0926600 [Oryza sativa Japonica Group]
B15406.	OSIGBa0159I10.8 [Oryza sativa Indica Group]
B2388.	Predicted: Golgi to ER traffic protein 4 homolog [Brachypodium distachyon]
B6231.	Predicted: uncharacterized protein LOC100821522 [Brachypodium distachyon]
B5063.	Putative Sucrose-phosphate synthase [Oryza sativa Indica Group]
B6183.	RecName: Full=Zinc finger AN1 and C2H2 domain-containing stress-associated protein 16; Short=OsSAP16
B17159.	Glycosyltransferase [Zea mays]
B6217.	Predicted protein [Populus trichocarpa]
B7595.	Predicted: callose synthase 12-like [Brachypodium distachyon]
B6750.	Predicted protein [Populus trichocarpa]
B2186.	Predicted: E3 Ubiquitin-protein ligase UPL1-like [Brachypodium distachyon]
B5469.	Phosphoglycerate kinase, Putative [Ricinus communis]
B7664.	Os06g0114700 [Oryza sativa Japonica Group]
B1602.	Hypothetical protein OsI_13420 [Oryza sativa Indica Group]
B312.	Phosphoglucomutase, Cytoplasmic 1 [Zea mays]
B9055.	Hypothetical protein OsI_06470 [Oryza sativa Indica Group]
B12996.	Phosphoglucomutase, Putative [Ricinus communis]
B7602.	Predicted: probable importin-7 homolog [Brachypodium distachyon]
B6028.	Predicted protein [Physcomitrella patens subsp. patens]
B5145.	Predicted: probable Cation-transporting ATPase-like [Brachypodium distachyon]
B13692.	Phosphoglucomutase, Putative [Ricinus communis]
B593.	Hypothetical protein OsJ_25140 [Oryza sativa Japonica Group]
B2796.	Predicted: elongation factor Tu, Chloroplastic-like [Vitis vinifera]
B12633.	Predicted protein [Hordeum vulgare subsp. vulgare]
B3728.	Predicted protein [Hordeum vulgare subsp. vulgare]
B6034.	Predicted: uncharacterized protein LOC100833711, partial [Brachypodium distachyon]
B3738.	Putative F-box protein [Oryza sativa Japonica Group]
B11772.	Os03g0735300 [Oryza sativa Japonica Group]
B5173.	Hypothetical protein OsI_03662 [Oryza sativa Indica Group]
B1809.	Class-1 LMW Heat shock protein [Ananas comosus]
B9385.	Predicted: uncharacterized protein LOC100852520 [Vitis vinifera]
B4956.	Os12g0557400 [Oryza sativa Japonica Group]
B17774.	Predicted protein [Hordeum vulgare subsp. vulgare]
B17676.	Hypothetical protein SORBIDRAFT_08g021890 [Sorghum bicolor]
B6798.	Predicted: protein CPR-5-like [Brachypodium distachyon]
B14787.	Hypothetical protein SORBIDRAFT_08g007270 [Sorghum bicolor]
B11201.	Conserved Hypothetical protein [Ricinus communis]
B1974.	Os06g0195600 [Oryza sativa Japonica Group]
B919.	Predicted: histidine kinase 4-like [Brachypodium distachyon]
B6252.	Lipid Binding protein, Putative [Ricinus communis]
B14609.	Small GtP Binding protein Rab5 [Oryza sativa Indica Group]
B406.	Predicted protein [Populus trichocarpa]
B17572.	Predicted: uncharacterized protein LOC100835901 [Brachypodium distachyon]
B277.	Os08g0525000 [Oryza sativa Japonica Group]
B15360.	LOC100286220 [Zea mays]
B7069.	Hypothetical protein SORBIDRAFT_01g039915 [Sorghum bicolor]
B12753.	Predicted protein [Hordeum vulgare subsp. vulgare]
B9152.	Predicted: Putative Lipid-transfer protein DIR1-like [Vitis vinifera]
B1833.	Plasma Membrane intrinsic protein [Triticum aestivum]
B12454.	Predicted: probable anion transporter 2, Chloroplastic-like [Glycine max]
B1140.	Conserved Hypothetical protein [Ricinus communis]
B7848.	Hypothetical protein SORBIDRAFT_05g000520 [Sorghum bicolor]
B11256.	Hypothetical protein OsI_21825 [Oryza sativa Indica Group]
B4010.	Predicted: protein TIC 20-II, Chloroplastic [Vitis vinifera]
B2284.	LOC100285980 precursor [Zea mays]
B4388.	Hypothetical protein OsJ_33695 [Oryza sativa Japonica Group]
B11250.	Predicted: isoamylase 1, Chloroplastic-like [Brachypodium distachyon]
B1030.	PPredicted protein [Hordeum vulgare subsp. vulgare]
B4250.	Predicted: G-Type lectin S-receptor-like Serine/Threonine-protein kinase RLK1-like [Brachypodium distachyon]
B1671.	Os02g0644500 [Oryza sativa Japonica Group]
B8594.	Os06g0176200 [Oryza sativa Japonica Group]
B2910.	Predicted: Sucrose synthase 2-like [Brachypodium distachyon]
B11574.	Ubiquinone biosynthesis methyltransferase COQ5 [Zea mays]
B18254.	Hypothetical protein SORBIDRAFT_03g031390 [Sorghum bicolor]
B5573.	Predicted: Putative ripening-related protein 5-like [Brachypodium distachyon]
B13873.	Hypothetical protein VITISV_038742 [Vitis vinifera]
B10761.	F12A21.3 [Arabidopsis thaliana]
B6302.	Predicted: probable cytosolic iron-sulfur protein assembly protein [Vitis vinifera]
B121.	Os11g0115466 [Oryza sativa Japonica Group]
B1421.	Predicted: TransMembrane protein 87B-like [Glycine max]
B15212.	Patatin-like protein 3 [Zea mays]
B1181.	Hypothetical protein OsI_21698 [Oryza sativa Indica Group]
B16218.	Predicted: Malate dehydrogenase, Chloroplastic [Vitis vinifera]
B17030.	Hypothetical protein SORBIDRAFT_04g026810 [Sorghum bicolor]
B7151.	ATP-Binding cassette transporter, Putative [Ricinus communis]
B4888.	Dihydrolipoamide dehydrogenase precursor [Solanum lycopersicum]
B14325.	60S Ribosomal protein L18a, plant, Putative [Ricinus communis]
B11981.	Hypothetical protein OsJ_36364 [Oryza sativa Japonica Group]
B6380.	Hypothetical protein OsI_24908 [Oryza sativa Indica Group]
B11257.	Predicted: probable LRR receptor-like Serine/Threonine-protein kinase At1g56130-like [Vitis vinifera]
B7891.	Hypothetical protein OsI_12322 [Oryza sativa Indica Group]
B13091.	Hypothetical protein OsJ_27001 [Oryza sativa Japonica Group]
B4876.	Predicted: Zinc finger CCCH domain-containing protein 12 [Vitis vinifera]
B5661.	Os05g0458400 [Oryza sativa Japonica Group]
B4623.	Os08g0554000 [Oryza sativa Japonica Group]
B4322.	Hypothetical protein OsI_34911 [Oryza sativa Indica Group]
B9529.	Hypothetical protein OsI_18509 [Oryza sativa Indica Group]
B1695.	Boron transporter [Oryza sativa Japonica Group]
B17846.	Putative brassinosteroid-insensitive 1 [Hordeum vulgare subsp. vulgare]
B3795.	DnaJ [Viola baoshanensis]
B16609.	Predicted: uncharacterized protein LOC100817673 [Glycine max]
B7826.	Predicted: V-Type proton ATPase subunit E-like isoform 1 [Glycine max]
B15113.	Predicted: eukaryotic translation initiation factor 1A-like [Vitis vinifera]
B14948.	60S Ribosomal protein L10a-1 [Zea mays]
B6550.	Ubiquitin-protein ligase, Putative [Ricinus communis]
B16531.	Hypothetical protein OsI_36908 [Oryza sativa Indica Group]
B2890.	Putative Chitinase [Epipremnum aureum]
B5224.	Predicted: copper transport protein ATOX1 [Vitis vinifera]
B7801.	Hypothetical protein SORBIDRAFT_05g004550 [Sorghum bicolor]
B1097.	Hypothetical protein OsJ_05971 [Oryza sativa Japonica Group]
B13514.	Selenium-Binding protein, Putative [Ricinus communis]
B6092.	Os08g0120500 [Oryza sativa Japonica Group]
B6872.	JHL03K20.5 [Jatropha curcas]
B2119.	Predicted: RING-H2 finger protein ATL67-like [Brachypodium distachyon]
B7915.	Hypothetical protein OsI_32080 [Oryza sativa Indica Group]
B9425.	Os02g0727700 [Oryza sativa Japonica Group]
B3757.	Hypothetical protein SORBIDRAFT_01g016840 [Sorghum bicolor]
B5052.	Chloroplast envelope Membrane protein [Cyperus alternifolius]
B3948.	Predicted: WPP domain-interActing protein 1-like [Brachypodium distachyon]
B6262.	Os07g0529600 [Oryza sativa Japonica Group]
B1125.	RecName: Full=Glucose-6-phosphate isomerase, cytosolic 1; Short=GPI; AltName: Full=Phosphoglucose isomerase; Short=PGI; AltName: Full=Phosphohexose isomerase; Short=PHI
B4234.	Predicted: BTB/POZ and TAZ domain-containing protein 1-like [Brachypodium distachyon]
B14739.	Predicted protein [Hordeum vulgare subsp. vulgare]
B3603.	Predicted protein [Hordeum vulgare subsp. vulgare]
B9509.	Hypothetical protein SORBIDRAFT_01g013620 [Sorghum bicolor]
B5599.	ABC transporter [Hordeum vulgare subsp. spontaneum]
B4548.	Predicted: uncharacterized protein LOC100253409 [Vitis vinifera]
B17375.	RecName: Full=Homeobox-Leucine zipper protein HOX9; AltName: Full=HD-ZIP protein HOX9; AltName: Full=Homeodomain Transcription factor HOX9; AltName: Full=OsHB2; AltName: Full=OsHox9
B12983.	Os02g0518000 [Oryza sativa Japonica Group]
B6648.	Os08g0530500 [Oryza sativa Japonica Group]
B1451.	Hypothetical protein OsI_22753 [Oryza sativa Indica Group]
B1769.	Predicted protein [Populus trichocarpa]
B13812.	Predicted: uncharacterized protein LOC100836466 [Brachypodium distachyon]
B6665.	DHN10 [Solanum commersonii]
B6564.	Os09g0338500 [Oryza sativa Japonica Group]
B368.	Predicted: protein Zinc INDUCED FACILITATOR-LIKE 1-like [Brachypodium distachyon]
B8687.	EXECUTER1 protein, Chloroplast precursor, Putative [Ricinus communis]
B274.	NPR1-like 1 [Oryza sativa Indica Group]
B3809.	Putative RRM-containing protein SEB-4 [Oryza sativa Japonica Group]
B9150.	Predicted: uncharacterized protein LOC100818577 [Glycine max]
B2587.	LOC100283673 [Zea mays]
B18073.	Low temperature and salt responsive protein [Cenchrus americanus]
B8558.	Os12g0152600 [Oryza sativa Japonica Group]
B700.	Hypothetical protein OsI_01279 [Oryza sativa Indica Group]
B8922.	Os03g0244000 [Oryza sativa Japonica Group]
B15017.	Ccaat-Binding Transcription factor, Putative [Ricinus communis]
B5961.	Predicted protein [Hordeum vulgare subsp. vulgare]
B4319.	Hypothetical protein SORBIDRAFT_01g004260 [Sorghum bicolor]
B6512.	Os01g0185300 [Oryza sativa Japonica Group]
B1166.	Os07g0568000 [Oryza sativa Japonica Group]
B14256.	Predicted protein [Populus trichocarpa]
B16550.	Os02g0306900 [Oryza sativa Japonica Group]
B1946.	Predicted: uncharacterized protein LOC100833923 [Brachypodium distachyon]
B16962.	Hypothetical protein SORBIDRAFT_01g010430 [Sorghum bicolor]
B1242.	Predicted: isoleucyl-tRNA synthetase, Cytoplasmic-like [Vitis vinifera]
B7148.	Hypothetical protein SORBIDRAFT_03g005970 [Sorghum bicolor]
B16366.	Predicted: Syntaxin-22-like [Glycine max]
B86.	Predicted: rab3 GtPase-activating protein non-Catalytic subunit-like [Brachypodium distachyon]
B8128.	Predicted: probable UDP-Sugar transporter protein SLC35A5-like [Vitis vinifera]
B2422.	Os01g0362000 [Oryza sativa Japonica Group]
B14069.	Predicted: fructose-1,6-bisphosphatase, Chloroplastic-like [Glycine max]
B16719.	Beta-Tubulin 1 [x Doritaenopsis hybrid cultivar]
B18127.	Conserved Hypothetical protein [Ricinus communis]
B6083.	Predicted: protein FIZZY-RELATED 2-like [Brachypodium distachyon]
B8567.	Hypothetical protein OsI_17104 [Oryza sativa Indica Group]
B978.Contig4.	Os12g0576300 [Oryza sativa Japonica Group]
B1635.	Predicted protein [Hordeum vulgare subsp. vulgare]
B11536.	Conserved Hypothetical protein [Ricinus communis]
B3379.	Hypothetical protein SORBIDRAFT_01g031180 [Sorghum bicolor]
B11941.	Hypothetical protein SORBIDRAFT_01g002300 [Sorghum bicolor]
B714.	Hypothetical protein POPTRDRAFT_416266 [Populus trichocarpa]
B4856.	Predicted: AP2-like Ethylene-responsive Transcription factor At2g41710-like [Brachypodium distachyon]
B15369.	Os09g0458400 [Oryza sativa Japonica Group]
B8368.	Predicted: Mitochondrial-processing peptidase subunit Alpha-like [Glycine max]
B17424.	Os01g0322800 [Oryza sativa Japonica Group]
B8414.	Hypothetical protein SORBIDRAFT_05g019720 [Sorghum bicolor]
B5546.	SKIP interActing protein 20 [Oryza sativa]
B5419.	Hypothetical protein SORBIDRAFT_10g026240 [Sorghum bicolor]
B13886.	Hypothetical protein SORBIDRAFT_06g018800 [Sorghum bicolor]
B1533.	Hypothetical protein OsJ_29246 [Oryza sativa Japonica Group]
B605.	Hypothetical protein VITISV_015109 [Vitis vinifera]
B13027.	Os03g0754800 [Oryza sativa Japonica Group]
B3768.	Hypothetical protein OsI_31714 [Oryza sativa Indica Group]
B9362.	Hypersensitive-induced response protein [Carica papaya]
B3076.	Ocs element-Binding factor, Putative [Ricinus communis]
B1624.	Hypothetical protein OsI_04291 [Oryza sativa Indica Group]
B16057.	PHD finger family protein [Arabidopsis lyrata subsp. lyrata]
B844.	Hypothetical protein SORBIDRAFT_09g006140 [Sorghum bicolor]
B18001.	HSP70 [Malus hupehensis]
B12115.	Predicted: uncharacterized protein LOC100257501 [Vitis vinifera]
B5053.	Predicted: quinone oxidoreductase 1-like [Glycine max]
B5657.	Predicted protein [Populus trichocarpa]
B1029.	Actin [Narcissus tazetta var. chinensis]
B16785.	Hypothetical protein SORBIDRAFT_09g027990 [Sorghum bicolor]
B7109.	LOC100283461 [Zea mays]
B14467.	Hypothetical protein OsI_36251 [Oryza sativa Indica Group]
B6028.	Predicted protein [Physcomitrella patens subsp. patens]
B1411.	Os05g0408200 [Oryza sativa Japonica Group]
B3515.	Hypothetical protein OsI_20653 [Oryza sativa Indica Group]
B5901.	Os08g0113200 [Oryza sativa Japonica Group]
B11744.	H(\+)-transporting atpase plant/fungi plasma Membrane Type, Putative [Ricinus communis]
B17466.	Hypothetical protein OsJ_02672 [Oryza sativa Japonica Group]
B16187.	Os02g0538700 [Oryza sativa Japonica Group]
B7333.	LOC100285843 [Zea mays]
B11481.	Conserved Hypothetical protein [Ricinus communis]
B8087.	Coproporphyrinogen-III oxidase [Medicago truncatula]
B6776.	Hypothetical protein SORBIDRAFT_03g037740 [Sorghum bicolor]
B2016.	PHABULOSA [Juncus prismatocarpus subsp. leschenaultii]
B11725.	Predicted: CASP-like protein Os02g0219900-like [Brachypodium distachyon]
B8508.	Predicted: uncharacterized protein LOC100262214 [Vitis vinifera]
B2761.	Predicted: Ethylene-responsive Transcription factor 8-like [Glycine max]
B5486.	Hypothetical protein OsI_36495 [Oryza sativa Indica Group]
B2189.	Hypothetical protein OsI_29657 [Oryza sativa Indica Group]
B17591.	Predicted: E3 Ubiquitin-protein ligase KEG-like [Brachypodium distachyon]
B2514.	Predicted protein [Hordeum vulgare subsp. vulgare]
B15502.	Predicted: uncharacterized protein LOC100828707 [Brachypodium distachyon]
B1524.	Predicted protein [Populus trichocarpa]
B6509.	Predicted: uncharacterized protein LOC100828273 [Brachypodium distachyon]
B2023.	Predicted: PhosphoLipid-transporting ATPase 3-like [Vitis vinifera]
B5153.	Predicted: pre-mRNA-splicing factor ISY1 homolog isoform 1 [Vitis vinifera]
B12540.	Predicted: GtP pyrophosphokinase-like [Brachypodium distachyon]
B9477.	Predicted: protein VERNALIZATION INSENSITIVE 3-like [Vitis vinifera]
B12750.	Putative chloride channel [Oryza sativa Japonica Group]
B6774.	Predicted: uncharacterized protein LOC100838417 [Brachypodium distachyon]
B7567.Contig4.	Predicted: protein transport protein Sec24-like At4g32640-like [Brachypodium distachyon]
B3907.	Predicted protein [Populus trichocarpa]
B2113.	Predicted protein [Populus trichocarpa]
B7370.	P450 [Elaeis guineensis]
B15495.	Hypothetical protein SORBIDRAFT_06g003360 [Sorghum bicolor]
B8283.	Hypothetical protein SORBIDRAFT_07g022970 [Sorghum bicolor]
B16875.	Os05g0135200 [Oryza sativa Japonica Group]
B1603.	Hypothetical protein SORBIDRAFT_06g026090 [Sorghum bicolor]
B376.	Hypothetical protein SORBIDRAFT_03g009130 [Sorghum bicolor]
B3163.	Hypothetical protein SORBIDRAFT_04g027520 [Sorghum bicolor]
B15143.	Hypothetical protein OsI_14805 [Oryza sativa Indica Group]
B5696.	Hypothetical protein OsJ_04733 [Oryza sativa Japonica Group]
B21.	RecName: Full=Tubby-like F-box protein 6; Short=OsTLP6; AltName: Full=Tubby-like F-box protein 14; Short=OsTLP14
B6292.	Os10g0407100 [Oryza sativa Japonica Group]
B14707.	Predicted: Serine/arginine-rich splicing factor 7-like isoform 1 [Vitis vinifera]
B3725.	Os05g0367900 [Oryza sativa Japonica Group]
B18176.	Hypothetical protein VOLCADRAFT_121342 [Volvox carteri f. nagariensis]
B6362.	Hypothetical protein SORBIDRAFT_02g040830 [Sorghum bicolor]
B6496.	Os10g0363600 [Oryza sativa Japonica Group]
B17966.	Hypothetical protein OsI_24353 [Oryza sativa Indica Group]
B3338.	Os11g0544700 [Oryza sativa Japonica Group]
B4609.	Hypothetical protein SORBIDRAFT_01g048520 [Sorghum bicolor]
B1301.	Alcohol dehydrogenase [Elaeis guineensis]
B17389.	Predicted: uncharacterized protein LOC100833136 [Brachypodium distachyon]
B9036.	Predicted protein [Hordeum vulgare subsp. vulgare]
B13654.	Predicted: uncharacterized protein LOC100837433 [Brachypodium distachyon]
B3244.	Predicted: uncharacterized protein LOC100249570 [Vitis vinifera]
B4821.	Hypothetical protein SORBIDRAFT_03g045000 [Sorghum bicolor]
B10364.	Hypothetical protein SORBIDRAFT_02g006360 [Sorghum bicolor]
B185.	Os03g0685750 [Oryza sativa Japonica Group]
B6872.	JHL03K20.5 [Jatropha curcas]
B16750.	Predicted: uncharacterized protein LOC100838518 [Brachypodium distachyon]
B3877.	Hypothetical protein SORBIDRAFT_01g039220 [Sorghum bicolor]
B13295.	Predicted: uncharacterized protein LOC100815082 [Glycine max]
B3710.	RecName: Full=30S Ribosomal protein S5, Chloroplastic; Flags: Precursor
B5166.	Hypothetical protein SORBIDRAFT_01g031330 [Sorghum bicolor]
B4874.	Aluminum-induced protein [Elaeis guineensis]
B5921.	PR-4 Type protein [Vitis vinifera]
B16494.	Hypothetical protein SORBIDRAFT_01g005430 [Sorghum bicolor]
B2327.	Predicted: patatin group A-3-like [Vitis vinifera]
B4902.	Predicted: uncharacterized protein LOC100843817 [Brachypodium distachyon]
B12651.	Os03g0654500 [Oryza sativa Japonica Group]
B215.	S-adenosylmethionine decarboxylase [Saccharum hybrid cultivar Funong 95-1702]
B6737.	Hypothetical protein OsI_36450 [Oryza sativa Indica Group]
B16835.	Predicted: uncharacterized protein LOC100785382 [Glycine max]
B433.	Hypothetical protein OsI_05027 [Oryza sativa Indica Group]
B10212.	Os07g0240600 [Oryza sativa Japonica Group]
B4297.	Predicted: protein SUPPRESSOR OF GENE SILENCING 3 homolog [Brachypodium distachyon]
B9184.	Hypothetical protein SORBIDRAFT_04g032450 [Sorghum bicolor]
B8248.	Chromatin remodeling complex subunit [Populus trichocarpa]
B2180.	Putative guanine nucleotide-exchange protein GEP2 [Oryza sativa Japonica Group]
B9137.	Hypothetical protein SORBIDRAFT_01g002950 [Sorghum bicolor]
B7009.	Hypothetical protein SORBIDRAFT_10g029800 [Sorghum bicolor]
B6334.	Predicted: uncharacterized protein LOC100817544 [Glycine max]
B6783.	Putative translation factor [Sonneratia caseolaris]
B4493.	Hypothetical protein SORBIDRAFT_03g003570 [Sorghum bicolor]
B17764.	Predicted: probable LRR receptor-like Serine/Threonine-protein kinase MRH1-like [Brachypodium distachyon]
B2298.	Hypothetical protein OsI_08480 [Oryza sativa Indica Group]
B18010.	Glutathione S-transferase 2 [Oryza sativa Japonica Group]
B2458.	Hypothetical protein SORBIDRAFT_01g007670 [Sorghum bicolor]
B2878.	Predicted: Polyadenylate-Binding protein 2-like [Brachypodium distachyon]
B8338.	Hypothetical protein SORBIDRAFT_01g019330 [Sorghum bicolor]
B8697.	Hypothetical protein OsI_34751 [Oryza sativa Indica Group]
B16200.	Predicted: translation machinery-associated protein 22-like [Brachypodium distachyon]
B8806.	Hypothetical protein OsJ_16444 [Oryza sativa Japonica Group]
B3438.	Hypothetical protein OsI_13092 [Oryza sativa Indica Group]
B10837.	Hypothetical protein OsI_06478 [Oryza sativa Indica Group]
B8521.	Predicted protein [Hordeum vulgare subsp. vulgare]
B591.	Hypothetical protein SORBIDRAFT_01g010130 [Sorghum bicolor]
B2029.	Asparagine synthetase [Elaeis guineensis]
B16088.	Predicted: CBS domain-containing protein CBSCBSPB3-like [Brachypodium distachyon]
B1953.	Hypothetical protein OsI_24476 [Oryza sativa Indica Group]
B7948.	Os01g0742500 [Oryza sativa Japonica Group]
B5484.	Hypothetical protein VITISV_009309 [Vitis vinifera]
B7631.	Predicted protein [Populus trichocarpa]
B16202.	Predicted protein [Populus trichocarpa]
B2264.	Hypothetical protein OsI_10901 [Oryza sativa Indica Group]
B15580.	Protein phosphatase 2c, Putative [Ricinus communis]
B1000.	Aspartic proteinase [Triticum aestivum]
B71.	Os03g0748000 [Oryza sativa Japonica Group]
B1015.	Predicted: proline-rich receptor-like protein kinase PERK1-like [Brachypodium distachyon]
B17171.	Serine/Threonine protein kinase, Putative [Ricinus communis]
B18047.	Hypothetical protein SORBIDRAFT_03g037620 [Sorghum bicolor]
B4252.	Os03g0220100 [Oryza sativa Japonica Group]
B9166.	Predicted: ras-related protein RABA1d [Vitis vinifera]
B1229.	Hypothetical protein SORBIDRAFT_02g038870 [Sorghum bicolor]
B4642.	Predicted: Calmodulin-lysine N-methyltransferase-like [Brachypodium distachyon]
B456.	Structural constituent of ribosome [Elaeis guineensis]
B9207.	Putative reticulon [Oryza minuta]
B13874.	Predicted: uncharacterized GPI-anchored protein At4g28100-like [Brachypodium distachyon]
B3412.	Predicted: dehydration-responsive element-Binding protein 1D-like [Brachypodium distachyon]
B14476.	Putative disease resistance protein kinase [Oryza sativa Japonica Group]
B2040.	H0215E01.7 [Oryza sativa Indica Group]
B17071.	Predicted protein [Populus trichocarpa]
B16288.	C2 domain-containing protein / XYPPX domain-containing protein [Musa acuminata]
B8884.	NADPH-protochlorophyllide oxidoreductase [Musa acuminata]
B15790.	Hypothetical protein OsJ_03997 [Oryza sativa Japonica Group]
B13943.	Hypothetical protein SORBIDRAFT_10g002190 [Sorghum bicolor]
B5643.	Hypothetical protein SORBIDRAFT_04g001840 [Sorghum bicolor]
B18224.	gi|115469864|ref|NP_001058531.1|/4.49445e-163/
B3990.	Heat shock factor protein 7 [Zea mays]
B4960.	Rapid alkalinization factor [Medicago truncatula]
B3463.	Cytochrome f, partial [Cyperus alternifolius]
B160.	Hypothetical protein SORBIDRAFT_04g001010 [Sorghum bicolor]
B7487.	Casein kinase II, Alpha chain, Putative [Ricinus communis]
B425.	Predicted: uncharacterized protein LOC100830892 [Brachypodium distachyon]
B844.	Hypothetical protein OsI_18173 [Oryza sativa Indica Group]
B673.	Hypothetical protein OsI_34211 [Oryza sativa Indica Group]
B17649.	Predicted: uncharacterized protein LOC100841327 [Brachypodium distachyon]
B11442.	Os06g0574500 [Oryza sativa Japonica Group]
B2427.	CCR4-associated factor 1-related protein [Elaeis guineensis]
B3886.	Hypothetical protein SORBIDRAFT_10g027430 [Sorghum bicolor]
B16890.	Dihydrolipoamide S-Acetyltransferase [Zea mays]
B15059.	RecName: Full=50S Ribosomal protein L12, Chloroplastic; AltName: Full=CL12; Flags: Precursor
B6438.	Predicted: uncharacterized protein LOC100837017 [Brachypodium distachyon]
B8218.	Delta7 sterol C-5 desaturase [Zinnia elegans]
B2260.	Predicted: uncharacterized protein LOC100840732 isoform 1 [Brachypodium distachyon]
B17605.	Hypothetical protein OsI_20689 [Oryza sativa Indica Group]
B6893.	Predicted: uncharacterized protein LOC100844587 [Brachypodium distachyon]
B15045.	Hypothetical protein SORBIDRAFT_04g026420 [Sorghum bicolor]
B8722.	2-oxoglutarate/Malate translocator, Chloroplast precursor, Putative [Ricinus communis]
B14997.	Predicted protein [Populus trichocarpa]
B1302.	Predicted protein [Hordeum vulgare subsp. vulgare]
B3483.	Predicted: 50S Ribosomal protein L19, Chloroplastic-like [Brachypodium distachyon]
B7674.	Heat shock protein 70 [Cucumis melo subsp. melo]
B10277.	Predicted: Nuclear export mediator factor Nemf-like [Vitis vinifera]
B18331.	Predicted protein [Populus trichocarpa]
B577.	Thioredoxin domain-containing protein, Putative [Ricinus communis]
B3721.	Predicted protein [Hordeum vulgare subsp. vulgare]
B1819.	Os03g0321500 [Oryza sativa Japonica Group]
B8743.	Predicted protein [Hordeum vulgare subsp. vulgare]
B3951.	S-methyl-5-thioribose kinase [Arabidopsis thaliana]
B14301.	Hypothetical protein SORBIDRAFT_07g000590 [Sorghum bicolor]
B9666.	LOC100281320 [Zea mays]
B5383.	Threonine kinase [Triticum aestivum]
B2823.	Predicted: uncharacterized protein LOC100822200 [Brachypodium distachyon]
B16506.	ACS-like protein [Zea mays]
B9361.	Chitinase A [Ananas comosus]
B162.	Os03g0417800 [Oryza sativa Japonica Group]
B3869.	Hypothetical protein SORBIDRAFT_04g027660 [Sorghum bicolor]
B1757.	Os01g0856500 [Oryza sativa Japonica Group]
B12400.	Predicted protein [Hordeum vulgare subsp. vulgare]
B8703.	Hypothetical protein OsJ_24738 [Oryza sativa Japonica Group]
B5173.	Os07g0175900 [Oryza sativa Japonica Group]
B1276.	Hypothetical protein SORBIDRAFT_03g039490 [Sorghum bicolor]
B12955.	Os01g0597600 [Oryza sativa Japonica Group]
B17759.	Predicted: surfeit locus protein 1 isoform 1 [Vitis vinifera]
B11970.	Os01g0168300 [Oryza sativa Japonica Group]
B12851.	Hypothetical protein OsI_10028 [Oryza sativa Indica Group]
B11993.	Predicted protein [Populus trichocarpa]
B1339.	Hypothetical protein [Oryza sativa Japonica Group]
B1400.	Predicted protein [Populus trichocarpa]
B15729.	Predicted: Homeobox-Leucine zipper protein ANTHOCYANINLESS 2 [Vitis vinifera]
B15774.	Predicted protein [Hordeum vulgare subsp. vulgare]
B3008.	Os09g0544300 [Oryza sativa Japonica Group]
B4732.	Predicted: trafficking protein particle complex subunit 8-like [Brachypodium distachyon]
B5470.	Hypothetical protein SORBIDRAFT_02g030650 [Sorghum bicolor]
B11626.	Hypothetical protein SORBIDRAFT_03g038650 [Sorghum bicolor]
[truncated: 24,892 more rows]
